# Supplementary material for: Association of Forced Vital Capacity with the Developmental Gene NCOR2
Source: PLoS One. 2016 Feb 2;11(2):e0147388. doi: 10.1371/journal.pone.0147388 (PMC4737618; doi:10.1371/journal.pone.0147388)
Supplement: S1 Table — (XLSX) [file pone.0147388.s003.xlsx]

## Sheet: Genes & SNPs tested in Stage 1
Chr	Gene	Entrez Gene ID	Gene full name	SNP	Position
1	ACTN2	88	actinin, alpha 2	rs7527525	236902560
1	ACTN2	88	actinin, alpha 2	rs7544174	236902955
1	ACTN2	88	actinin, alpha 2	rs697659	236866008
1	ACTN2	88	actinin, alpha 2	rs697658	236870588
1	ACTN2	88	actinin, alpha 2	rs4659708	236899343
1	ACTN2	88	actinin, alpha 2	rs3905125	236864459
1	ACTN2	88	actinin, alpha 2	rs12569148	236897507
1	ACTN2	88	actinin, alpha 2	rs707216	236865568
1	ACTN2	88	actinin, alpha 2	rs7555260	236904135
1	ACTN2	88	actinin, alpha 2	rs2385494	236903791
1	ACTN2	88	actinin, alpha 2	rs707205	236896660
1	ACTN2	88	actinin, alpha 2	rs16834283	236896506
1	ACTN2	88	actinin, alpha 2	rs4659704	236876257
1	ACTN2	88	actinin, alpha 2	rs6656267	236861921
1	ACTN2	88	actinin, alpha 2	rs10802556	236865020
1	ACTN2	88	actinin, alpha 2	rs16834213	236866836
1	ACTN2	88	actinin, alpha 2	rs7542508	236900018
1	ACTN2	88	actinin, alpha 2	rs4659711	236902364
1	ACTN2	88	actinin, alpha 2	rs16834301	236897867
1	ACTN2	88	actinin, alpha 2	rs12751677	236887625
1	ACTN2	88	actinin, alpha 2	rs707217	236864614
1	ACTN2	88	actinin, alpha 2	rs2282366	236924506
1	ACTN2	88	actinin, alpha 2	rs819639	236893599
1	ACTN2	88	actinin, alpha 2	rs2039744	236896619
1	ACTN2	88	actinin, alpha 2	rs4659467	236921180
1	ACTN2	88	actinin, alpha 2	rs12136869	236891261
1	ACTN2	88	actinin, alpha 2	rs12048865	236897248
1	ACTN2	88	actinin, alpha 2	rs707206	236895285
1	ACTN2	88	actinin, alpha 2	rs2288600	236899042
1	ACTN2	88	actinin, alpha 2	rs6428966	236861805
1	ACTN2	88	actinin, alpha 2	rs7522310	236926667
1	ACTN2	88	actinin, alpha 2	rs10802554	236860793
1	ACTN2	88	actinin, alpha 2	rs1803032	236926445
1	ACTN2	88	actinin, alpha 2	rs6666234	236857934
1	ACTN2	88	actinin, alpha 2	rs4659700	236848268
1	ACTN2	88	actinin, alpha 2	rs2564764	236892000
1	ACTN2	88	actinin, alpha 2	rs707201	236856624
1	ACTN2	88	actinin, alpha 2	rs3818884	236912219
1	ACTN2	88	actinin, alpha 2	rs1366989	236881784
1	ACTN2	88	actinin, alpha 2	rs1366990	236881703
1	ACTN2	88	actinin, alpha 2	rs10802561	236921400
1	ACTN2	88	actinin, alpha 2	rs3768127	236918870
1	ACTN2	88	actinin, alpha 2	rs6686148	236899322
1	ACTN2	88	actinin, alpha 2	rs7536539	236898395
1	ACTN2	88	actinin, alpha 2	rs7536332	236898187
1	ACTN2	88	actinin, alpha 2	rs2153203	236926873
1	ACTN2	88	actinin, alpha 2	rs819666	236848751
1	ACTN2	88	actinin, alpha 2	rs697660	236853288
1	ACTN2	88	actinin, alpha 2	rs10925211	236911137
1	ACTN2	88	actinin, alpha 2	rs819643	236898035
1	ACTN2	88	actinin, alpha 2	rs10802557	236910863
1	ACTN2	88	actinin, alpha 2	rs707213	236868200
1	ACTN2	88	actinin, alpha 2	rs12143369	236913213
1	ACTN2	88	actinin, alpha 2	rs4659466	236911751
1	ACTN2	88	actinin, alpha 2	rs707214	236867394
1	ACTN2	88	actinin, alpha 2	rs12048046	236912057
1	ACTN2	88	actinin, alpha 2	rs2297955	236912597
1	ACTN2	88	actinin, alpha 2	rs3738543	236907847
1	ACTN2	88	actinin, alpha 2	rs16834325	236910303
1	ACTN2	88	actinin, alpha 2	rs17648708	236855188
1	ACTN2	88	actinin, alpha 2	rs6428968	236898163
1	ACTN2	88	actinin, alpha 2	rs10802558	236911343
1	ACTN2	88	actinin, alpha 2	rs3738544	236914576
1	ACTN2	88	actinin, alpha 2	rs2794748	236887507
1	ACTN2	88	actinin, alpha 2	rs1341861	236883686
1	ACTN2	88	actinin, alpha 2	rs3818883	236912656
1	ACTN2	88	actinin, alpha 2	rs707210	236872018
1	ACTN2	88	actinin, alpha 2	rs947449	236884791
1	ACTN2	88	actinin, alpha 2	rs1622149	236886463
1	ACTN2	88	actinin, alpha 2	rs707204	236897376
1	ACTN2	88	actinin, alpha 2	rs1652226	236882751
1	ACTN2	88	actinin, alpha 2	rs2914919	236886531
1	ACTN2	88	actinin, alpha 2	rs3893143	236855172
1	ACTN2	88	actinin, alpha 2	rs1418071	236879332
1	ACTN2	88	actinin, alpha 2	rs10925208	236896583
1	ACTN2	88	actinin, alpha 2	rs10737811	236916352
1	ACTN2	88	actinin, alpha 2	rs10925207	236896485
1	ACTN2	88	actinin, alpha 2	rs12746176	236895441
1	ACTN2	88	actinin, alpha 2	rs10925206	236896192
1	ACTN2	88	actinin, alpha 2	rs7532533	236926643
1	ACTN2	88	actinin, alpha 2	rs10925221	236921532
1	ACTN2	88	actinin, alpha 2	rs7534128	236922254
1	ACTN2	88	actinin, alpha 2	rs10802560	236916612
1	ACTN2	88	actinin, alpha 2	rs16834278	236895000
1	ACTN2	88	actinin, alpha 2	rs1652223	236887241
1	ACTN2	88	actinin, alpha 2	rs4659713	236915207
1	ACTN2	88	actinin, alpha 2	rs2297956	236912286
1	ACTN2	88	actinin, alpha 2	rs707207	236889689
1	ACTN2	88	actinin, alpha 2	rs2994382	236892238
1	AGT	183	angiotensinogen (serpin peptidase inhibitor, clade A, member 8)	rs2071406	230850641
1	AGT	183	angiotensinogen (serpin peptidase inhibitor, clade A, member 8)	rs7539020	230849190
1	AGT	183	angiotensinogen (serpin peptidase inhibitor, clade A, member 8)	rs6687360	230844992
1	AGT	183	angiotensinogen (serpin peptidase inhibitor, clade A, member 8)	rs2493131	230843505
1	AGT	183	angiotensinogen (serpin peptidase inhibitor, clade A, member 8)	rs2004776	230848702
1	AGT	183	angiotensinogen (serpin peptidase inhibitor, clade A, member 8)	rs11568050	230847273
1	AGT	183	angiotensinogen (serpin peptidase inhibitor, clade A, member 8)	rs3889728	230848831
1	AGT	183	angiotensinogen (serpin peptidase inhibitor, clade A, member 8)	rs11122577	230847556
1	AGT	183	angiotensinogen (serpin peptidase inhibitor, clade A, member 8)	rs11568046	230838115
1	AGT	183	angiotensinogen (serpin peptidase inhibitor, clade A, member 8)	rs2493129	230840942
1	AGT	183	angiotensinogen (serpin peptidase inhibitor, clade A, member 8)	rs11568054	230845555
1	AGT	183	angiotensinogen (serpin peptidase inhibitor, clade A, member 8)	rs3789678	230849482
1	AGT	183	angiotensinogen (serpin peptidase inhibitor, clade A, member 8)	rs2071404	230850940
1	AGT	183	angiotensinogen (serpin peptidase inhibitor, clade A, member 8)	rs2071405	230850658
1	AGT	183	angiotensinogen (serpin peptidase inhibitor, clade A, member 8)	rs11122580	230851044
1	AGT	183	angiotensinogen (serpin peptidase inhibitor, clade A, member 8)	rs5046	230850398
1	AGT	183	angiotensinogen (serpin peptidase inhibitor, clade A, member 8)	rs5050	230849886
1	AGT	183	angiotensinogen (serpin peptidase inhibitor, clade A, member 8)	rs3789664	230843424
1	AGT	183	angiotensinogen (serpin peptidase inhibitor, clade A, member 8)	rs11568056	230842497
1	AGT	183	angiotensinogen (serpin peptidase inhibitor, clade A, member 8)	rs11568030	230846843
1	AGT	183	angiotensinogen (serpin peptidase inhibitor, clade A, member 8)	rs4762	230845977
1	AGT	183	angiotensinogen (serpin peptidase inhibitor, clade A, member 8)	rs11122575	230840269
1	AGT	183	angiotensinogen (serpin peptidase inhibitor, clade A, member 8)	rs1926722	230840197
1	AGT	183	angiotensinogen (serpin peptidase inhibitor, clade A, member 8)	rs1926723	230840096
1	AGT	183	angiotensinogen (serpin peptidase inhibitor, clade A, member 8)	rs3789679	230849694
1	AGT	183	angiotensinogen (serpin peptidase inhibitor, clade A, member 8)	rs2478544	230844196
1	AGT	183	angiotensinogen (serpin peptidase inhibitor, clade A, member 8)	rs3789670	230843714
1	AGT	183	angiotensinogen (serpin peptidase inhibitor, clade A, member 8)	rs2148582	230849799
1	AGT	183	angiotensinogen (serpin peptidase inhibitor, clade A, member 8)	rs2493134	230849359
1	AGT	183	angiotensinogen (serpin peptidase inhibitor, clade A, member 8)	rs699	230845794
1	AGT	183	angiotensinogen (serpin peptidase inhibitor, clade A, member 8)	rs2478539	230844772
1	AGT	183	angiotensinogen (serpin peptidase inhibitor, clade A, member 8)	rs11568020	230850018
1	AGT	183	angiotensinogen (serpin peptidase inhibitor, clade A, member 8)	rs2478543	230844310
1	AGT	183	angiotensinogen (serpin peptidase inhibitor, clade A, member 8)	rs11122576	230846679
1	AGT	183	angiotensinogen (serpin peptidase inhibitor, clade A, member 8)	rs11568028	230847244
1	AGT	183	angiotensinogen (serpin peptidase inhibitor, clade A, member 8)	rs2493133	230844273
1	AGT	183	angiotensinogen (serpin peptidase inhibitor, clade A, member 8)	rs11568044	230839821
1	AGT	183	angiotensinogen (serpin peptidase inhibitor, clade A, member 8)	rs7079	230838331
1	AGT	183	angiotensinogen (serpin peptidase inhibitor, clade A, member 8)	rs1078499	230849096
1	AGT	183	angiotensinogen (serpin peptidase inhibitor, clade A, member 8)	rs2493132	230843557
1	AGT	183	angiotensinogen (serpin peptidase inhibitor, clade A, member 8)	rs2478523	230841509
1	AGT	183	angiotensinogen (serpin peptidase inhibitor, clade A, member 8)	rs11122574	230837808
1	AGT	183	angiotensinogen (serpin peptidase inhibitor, clade A, member 8)	rs2493137	230852116
1	AGT	183	angiotensinogen (serpin peptidase inhibitor, clade A, member 8)	rs2478545	230844121
1	AJAP1	55966	adherens junctions associated protein 1	rs2071999	4773266
1	AJAP1	55966	adherens junctions associated protein 1	rs12137938	4726685
1	AJAP1	55966	adherens junctions associated protein 1	rs874613	4835893
1	AJAP1	55966	adherens junctions associated protein 1	rs414909	4838241
1	AJAP1	55966	adherens junctions associated protein 1	rs7528195	4754103
1	AJAP1	55966	adherens junctions associated protein 1	rs414434	4833381
1	AJAP1	55966	adherens junctions associated protein 1	rs9426483	4830900
1	AJAP1	55966	adherens junctions associated protein 1	rs9426503	4830829
1	AJAP1	55966	adherens junctions associated protein 1	rs12567266	4726454
1	AJAP1	55966	adherens junctions associated protein 1	rs1564666	4732334
1	AJAP1	55966	adherens junctions associated protein 1	rs3820253	4784884
1	AJAP1	55966	adherens junctions associated protein 1	rs9426504	4834196
1	AJAP1	55966	adherens junctions associated protein 1	rs10915580	4726364
1	AJAP1	55966	adherens junctions associated protein 1	rs16838479	4817717
1	AJAP1	55966	adherens junctions associated protein 1	rs6681520	4763401
1	AJAP1	55966	adherens junctions associated protein 1	rs12407501	4783700
1	AJAP1	55966	adherens junctions associated protein 1	rs12402150	4750267
1	AJAP1	55966	adherens junctions associated protein 1	rs12119784	4823468
1	AJAP1	55966	adherens junctions associated protein 1	rs12074406	4842981
1	AJAP1	55966	adherens junctions associated protein 1	rs12736144	4782641
1	AJAP1	55966	adherens junctions associated protein 1	rs11588149	4725496
1	AJAP1	55966	adherens junctions associated protein 1	rs11588169	4725628
1	AJAP1	55966	adherens junctions associated protein 1	rs16839525	4787414
1	AJAP1	55966	adherens junctions associated protein 1	rs17455108	4724048
1	AJAP1	55966	adherens junctions associated protein 1	rs16839422	4730964
1	AJAP1	55966	adherens junctions associated protein 1	rs11799715	4740786
1	AJAP1	55966	adherens junctions associated protein 1	rs2071990	4738058
1	AJAP1	55966	adherens junctions associated protein 1	rs11810730	4737464
1	AJAP1	55966	adherens junctions associated protein 1	rs2071989	4737607
1	AJAP1	55966	adherens junctions associated protein 1	rs3820250	4780750
1	AJAP1	55966	adherens junctions associated protein 1	rs12083135	4723842
1	AJAP1	55966	adherens junctions associated protein 1	rs578528	4798853
1	AJAP1	55966	adherens junctions associated protein 1	rs12071255	4826063
1	AJAP1	55966	adherens junctions associated protein 1	rs11579209	4828715
1	AJAP1	55966	adherens junctions associated protein 1	rs7518471	4828606
1	AJAP1	55966	adherens junctions associated protein 1	rs16839450	4737531
1	AJAP1	55966	adherens junctions associated protein 1	rs12409187	4733793
1	AJAP1	55966	adherens junctions associated protein 1	rs12066439	4824311
1	AJAP1	55966	adherens junctions associated protein 1	rs4654589	4764155
1	AJAP1	55966	adherens junctions associated protein 1	rs6688423	4768540
1	AJAP1	55966	adherens junctions associated protein 1	rs426095	4828063
1	AJAP1	55966	adherens junctions associated protein 1	rs9426502	4826505
1	AJAP1	55966	adherens junctions associated protein 1	rs7537345	4818363
1	AJAP1	55966	adherens junctions associated protein 1	rs443850	4821297
1	AJAP1	55966	adherens junctions associated protein 1	rs6696372	4819096
1	AJAP1	55966	adherens junctions associated protein 1	rs3766965	4793137
1	AJAP1	55966	adherens junctions associated protein 1	rs392630	4796558
1	AJAP1	55966	adherens junctions associated protein 1	rs10915597	4833306
1	AJAP1	55966	adherens junctions associated protein 1	rs1076945	4754544
1	AJAP1	55966	adherens junctions associated protein 1	rs7552069	4828266
1	AJAP1	55966	adherens junctions associated protein 1	rs742245	4822740
1	AJAP1	55966	adherens junctions associated protein 1	rs4654587	4752960
1	AJAP1	55966	adherens junctions associated protein 1	rs16839462	4747663
1	AJAP1	55966	adherens junctions associated protein 1	rs7518469	4756276
1	AJAP1	55966	adherens junctions associated protein 1	rs4654457	4755412
1	AJAP1	55966	adherens junctions associated protein 1	rs9970681	4755071
1	AJAP1	55966	adherens junctions associated protein 1	rs2802717	4826050
1	AJAP1	55966	adherens junctions associated protein 1	rs2743979	4825152
1	AJAP1	55966	adherens junctions associated protein 1	rs9970616	4755226
1	AJAP1	55966	adherens junctions associated protein 1	rs424723	4824742
1	AJAP1	55966	adherens junctions associated protein 1	rs12402269	4742517
1	AJAP1	55966	adherens junctions associated protein 1	rs2802716	4826104
1	AJAP1	55966	adherens junctions associated protein 1	rs11811287	4739241
1	AJAP1	55966	adherens junctions associated protein 1	rs12747519	4834420
1	AJAP1	55966	adherens junctions associated protein 1	rs2071995	4738678
1	AJAP1	55966	adherens junctions associated protein 1	rs12119789	4823492
1	AJAP1	55966	adherens junctions associated protein 1	rs2071991	4738355
1	AJAP1	55966	adherens junctions associated protein 1	rs11586740	4786095
1	AJAP1	55966	adherens junctions associated protein 1	rs12062212	4824183
1	AJAP1	55966	adherens junctions associated protein 1	rs549458	4815827
1	AJAP1	55966	adherens junctions associated protein 1	rs3766977	4833498
1	AJAP1	55966	adherens junctions associated protein 1	rs16839440	4733721
1	AJAP1	55966	adherens junctions associated protein 1	rs4448488	4792654
1	AJAP1	55966	adherens junctions associated protein 1	rs10915579	4724013
1	AJAP1	55966	adherens junctions associated protein 1	rs434474	4814117
1	AJAP1	55966	adherens junctions associated protein 1	rs16839634	4830485
1	AJAP1	55966	adherens junctions associated protein 1	rs4654595	4776285
1	AJAP1	55966	adherens junctions associated protein 1	rs12029492	4833747
1	AJAP1	55966	adherens junctions associated protein 1	rs442170	4794114
1	AJAP1	55966	adherens junctions associated protein 1	rs17344980	4750881
1	AJAP1	55966	adherens junctions associated protein 1	rs12737329	4832839
1	AJAP1	55966	adherens junctions associated protein 1	rs4654605	4813984
1	AJAP1	55966	adherens junctions associated protein 1	rs242050	4789179
1	AJAP1	55966	adherens junctions associated protein 1	rs10915584	4736456
1	AJAP1	55966	adherens junctions associated protein 1	rs7514522	4752088
1	AJAP1	55966	adherens junctions associated protein 1	rs4654593	4769825
1	AJAP1	55966	adherens junctions associated protein 1	rs242058	4774438
1	AJAP1	55966	adherens junctions associated protein 1	rs874668	4833605
1	AJAP1	55966	adherens junctions associated protein 1	rs422988	4819117
1	AJAP1	55966	adherens junctions associated protein 1	rs242052	4751030
1	AJAP1	55966	adherens junctions associated protein 1	rs11586743	4806550
1	AJAP1	55966	adherens junctions associated protein 1	rs1076944	4748305
1	AJAP1	55966	adherens junctions associated protein 1	rs12411035	4734514
1	AJAP1	55966	adherens junctions associated protein 1	rs4654598	4804342
1	AJAP1	55966	adherens junctions associated protein 1	rs3886389	4756601
1	AJAP1	55966	adherens junctions associated protein 1	rs13376219	4735056
1	AJAP1	55966	adherens junctions associated protein 1	rs242044	4787119
1	AJAP1	55966	adherens junctions associated protein 1	rs12085854	4783355
1	AJAP1	55966	adherens junctions associated protein 1	rs3766964	4792184
1	AJAP1	55966	adherens junctions associated protein 1	rs3820255	4816187
1	AJAP1	55966	adherens junctions associated protein 1	rs1483198	4717391
1	AJAP1	55966	adherens junctions associated protein 1	rs4993529	4744294
1	AJAP1	55966	adherens junctions associated protein 1	rs4654456	4749119
1	AJAP1	55966	adherens junctions associated protein 1	rs12022212	4816202
1	AJAP1	55966	adherens junctions associated protein 1	rs763238	4743704
1	AJAP1	55966	adherens junctions associated protein 1	rs523141	4819667
1	AJAP1	55966	adherens junctions associated protein 1	rs449154	4811383
1	AJAP1	55966	adherens junctions associated protein 1	rs367673	4803265
1	AJAP1	55966	adherens junctions associated protein 1	rs17344953	4747020
1	AJAP1	55966	adherens junctions associated protein 1	rs6663166	4727243
1	AJAP1	55966	adherens junctions associated protein 1	rs371605	4805434
1	AJAP1	55966	adherens junctions associated protein 1	rs368808	4806381
1	AJAP1	55966	adherens junctions associated protein 1	rs3766971	4815009
1	AJAP1	55966	adherens junctions associated protein 1	rs428580	4831611
1	AJAP1	55966	adherens junctions associated protein 1	rs4654583	4730452
1	AJAP1	55966	adherens junctions associated protein 1	rs7525374	4754057
1	AJAP1	55966	adherens junctions associated protein 1	rs396112	4831320
1	AJAP1	55966	adherens junctions associated protein 1	rs732801	4789585
1	AJAP1	55966	adherens junctions associated protein 1	rs242056	4772717
1	AJAP1	55966	adherens junctions associated protein 1	rs7532708	4806207
1	AJAP1	55966	adherens junctions associated protein 1	rs6658098	4727086
1	AJAP1	55966	adherens junctions associated protein 1	rs6686733	4763189
1	AJAP1	55966	adherens junctions associated protein 1	rs3947662	4718551
1	AJAP1	55966	adherens junctions associated protein 1	rs3766969	4814751
1	AJAP1	55966	adherens junctions associated protein 1	rs406065	4804352
1	AJAP1	55966	adherens junctions associated protein 1	rs6684528	4748174
1	AJAP1	55966	adherens junctions associated protein 1	rs397852	4834851
1	AJAP1	55966	adherens junctions associated protein 1	rs397559	4820799
1	AJAP1	55966	adherens junctions associated protein 1	rs399377	4835375
1	AJAP1	55966	adherens junctions associated protein 1	rs242051	4790988
1	AJAP1	55966	adherens junctions associated protein 1	rs451162	4834202
1	AJAP1	55966	adherens junctions associated protein 1	rs394594	4836121
1	AJAP1	55966	adherens junctions associated protein 1	rs368420	4819803
1	AJAP1	55966	adherens junctions associated protein 1	rs12030346	4831995
1	AJAP1	55966	adherens junctions associated protein 1	rs7517857	4725585
1	AJAP1	55966	adherens junctions associated protein 1	rs900501	4717340
1	AJAP1	55966	adherens junctions associated protein 1	rs10915582	4731447
1	AJAP1	55966	adherens junctions associated protein 1	rs10915583	4731486
1	AJAP1	55966	adherens junctions associated protein 1	rs3753702	4799200
1	AJAP1	55966	adherens junctions associated protein 1	rs3753700	4784389
1	AJAP1	55966	adherens junctions associated protein 1	rs12406838	4721793
1	AJAP1	55966	adherens junctions associated protein 1	rs431966	4802728
1	AJAP1	55966	adherens junctions associated protein 1	rs10799255	4731677
1	AJAP1	55966	adherens junctions associated protein 1	rs10799256	4731689
1	AJAP1	55966	adherens junctions associated protein 1	rs401110	4814947
1	AJAP1	55966	adherens junctions associated protein 1	rs16839469	4751995
1	AJAP1	55966	adherens junctions associated protein 1	rs17421247	4724957
1	AJAP1	55966	adherens junctions associated protein 1	rs392984	4839168
1	AJAP1	55966	adherens junctions associated protein 1	rs12140542	4724270
1	AJAP1	55966	adherens junctions associated protein 1	rs6672744	4729634
1	AJAP1	55966	adherens junctions associated protein 1	rs16839447	4735908
1	AJAP1	55966	adherens junctions associated protein 1	rs12408160	4723046
1	AJAP1	55966	adherens junctions associated protein 1	rs12138132	4727290
1	AJAP1	55966	adherens junctions associated protein 1	rs12133670	4727530
1	AJAP1	55966	adherens junctions associated protein 1	rs2072901	4829835
1	AJAP1	55966	adherens junctions associated protein 1	rs11587129	4731928
1	AJAP1	55966	adherens junctions associated protein 1	rs12566272	4783142
1	AJAP1	55966	adherens junctions associated protein 1	rs12752003	4726481
1	AJAP1	55966	adherens junctions associated protein 1	rs6667973	4729555
1	AJAP1	55966	adherens junctions associated protein 1	rs3950181	4829795
1	AJAP1	55966	adherens junctions associated protein 1	rs4144452	4731588
1	AJAP1	55966	adherens junctions associated protein 1	rs12408263	4781259
1	AJAP1	55966	adherens junctions associated protein 1	rs407301	4831824
1	AJAP1	55966	adherens junctions associated protein 1	rs446529	4795414
1	AJAP1	55966	adherens junctions associated protein 1	rs242049	4789029
1	AJAP1	55966	adherens junctions associated protein 1	rs10799257	4739318
1	AJAP1	55966	adherens junctions associated protein 1	rs12239770	4778858
1	AJAP1	55966	adherens junctions associated protein 1	rs1564667	4732473
1	AJAP1	55966	adherens junctions associated protein 1	rs3820252	4784556
1	AJAP1	55966	adherens junctions associated protein 1	rs242048	4788886
1	AJAP1	55966	adherens junctions associated protein 1	rs6426432	4721207
1	AJAP1	55966	adherens junctions associated protein 1	rs242045	4787316
1	AJAP1	55966	adherens junctions associated protein 1	rs13376666	4735261
1	AJAP1	55966	adherens junctions associated protein 1	rs12138000	4732132
1	AJAP1	55966	adherens junctions associated protein 1	rs242053	4751878
1	AJAP1	55966	adherens junctions associated protein 1	rs4654582	4730283
1	AJAP1	55966	adherens junctions associated protein 1	rs16839502	4777627
1	AJAP1	55966	adherens junctions associated protein 1	rs879092	4820966
1	AJAP1	55966	adherens junctions associated protein 1	rs6700786	4818102
1	AJAP1	55966	adherens junctions associated protein 1	rs4654585	4733239
1	AJAP1	55966	adherens junctions associated protein 1	rs423285	4831076
1	AJAP1	55966	adherens junctions associated protein 1	rs2743980	4826660
1	AJAP1	55966	adherens junctions associated protein 1	rs12083131	4723818
1	AJAP1	55966	adherens junctions associated protein 1	rs10799258	4778453
1	AJAP1	55966	adherens junctions associated protein 1	rs7517517	4722951
1	AJAP1	55966	adherens junctions associated protein 1	rs4092257	4749076
1	AJAP1	55966	adherens junctions associated protein 1	rs10915587	4746636
1	AJAP1	55966	adherens junctions associated protein 1	rs12141394	4731117
1	AJAP1	55966	adherens junctions associated protein 1	rs409048	4805674
1	AJAP1	55966	adherens junctions associated protein 1	rs381240	4812815
1	AJAP1	55966	adherens junctions associated protein 1	rs2859392	4743023
1	AJAP1	55966	adherens junctions associated protein 1	rs1531830	4722443
1	AJAP1	55966	adherens junctions associated protein 1	rs380239	4813115
1	AJAP1	55966	adherens junctions associated protein 1	rs12127797	4716928
1	AJAP1	55966	adherens junctions associated protein 1	rs428001	4814400
1	AJAP1	55966	adherens junctions associated protein 1	rs413383	4814508
1	AJAP1	55966	adherens junctions associated protein 1	rs2071992	4738394
1	AJAP1	55966	adherens junctions associated protein 1	rs12747700	4747737
1	AJAP1	55966	adherens junctions associated protein 1	rs10799253	4723438
1	AJAP1	55966	adherens junctions associated protein 1	rs11588881	4737383
1	AJAP1	55966	adherens junctions associated protein 1	rs364642	4810552
1	AJAP1	55966	adherens junctions associated protein 1	rs414176	4805106
1	AJAP1	55966	adherens junctions associated protein 1	rs3820251	4781151
1	AJAP1	55966	adherens junctions associated protein 1	rs2802721	4808454
1	AJAP1	55966	adherens junctions associated protein 1	rs17344940	4744206
1	ARNT	405	aryl hydrocarbon receptor nuclear translocator	rs10305695	150809116
1	ARNT	405	aryl hydrocarbon receptor nuclear translocator	rs10305724	150795365
1	ARNT	405	aryl hydrocarbon receptor nuclear translocator	rs10847	150782797
1	ARNT	405	aryl hydrocarbon receptor nuclear translocator	rs3768015	150812954
1	ARNT	405	aryl hydrocarbon receptor nuclear translocator	rs10305711	150802996
1	ARNT	405	aryl hydrocarbon receptor nuclear translocator	rs3768016	150809919
1	ARNT	405	aryl hydrocarbon receptor nuclear translocator	rs11204737	150847647
1	ARNT	405	aryl hydrocarbon receptor nuclear translocator	rs10305710	150803027
1	ARNT	405	aryl hydrocarbon receptor nuclear translocator	rs10305649	150849103
1	ARNT	405	aryl hydrocarbon receptor nuclear translocator	rs11204735	150841667
1	ARNT	405	aryl hydrocarbon receptor nuclear translocator	rs7532045	150821847
1	ARNT	405	aryl hydrocarbon receptor nuclear translocator	rs2256355	150811794
1	ARNT	405	aryl hydrocarbon receptor nuclear translocator	rs1889740	150799755
1	ARNT	405	aryl hydrocarbon receptor nuclear translocator	rs2228099	150808889
1	ARNT	405	aryl hydrocarbon receptor nuclear translocator	rs3768013	150815411
1	ARNT	405	aryl hydrocarbon receptor nuclear translocator	rs2134688	150816886
1	ARNT	405	aryl hydrocarbon receptor nuclear translocator	rs3738483	150801466
1	ARNT	405	aryl hydrocarbon receptor nuclear translocator	rs3820541	150848681
1	ARNT	405	aryl hydrocarbon receptor nuclear translocator	rs7517566	150850035
1	CELSR2	1952	cadherin, EGF LAG seven-pass G-type receptor 2	rs2281894	109810544
1	CELSR2	1952	cadherin, EGF LAG seven-pass G-type receptor 2	rs660240	109817838
1	CELSR2	1952	cadherin, EGF LAG seven-pass G-type receptor 2	rs646776	109818530
1	CELSR2	1952	cadherin, EGF LAG seven-pass G-type receptor 2	rs629301	109818306
1	CELSR2	1952	cadherin, EGF LAG seven-pass G-type receptor 2	rs12740374	109817590
1	CELSR2	1952	cadherin, EGF LAG seven-pass G-type receptor 2	rs7528419	109817192
1	CELSR2	1952	cadherin, EGF LAG seven-pass G-type receptor 2	rs10858082	109798721
1	CELSR2	1952	cadherin, EGF LAG seven-pass G-type receptor 2	rs6689614	109807099
1	CELSR2	1952	cadherin, EGF LAG seven-pass G-type receptor 2	rs6698843	109806834
1	CELSR2	1952	cadherin, EGF LAG seven-pass G-type receptor 2	rs4970833	109804646
1	CELSR2	1952	cadherin, EGF LAG seven-pass G-type receptor 2	rs4970834	109814880
1	CELSR2	1952	cadherin, EGF LAG seven-pass G-type receptor 2	rs655334	109800627
1	CELSR2	1952	cadherin, EGF LAG seven-pass G-type receptor 2	rs658435	109818270
1	CELSR2	1952	cadherin, EGF LAG seven-pass G-type receptor 2	rs608196	109808117
1	CELSR2	1952	cadherin, EGF LAG seven-pass G-type receptor 2	rs684138	109801121
1	CELSR2	1952	cadherin, EGF LAG seven-pass G-type receptor 2	rs653635	109806313
1	CELSR2	1952	cadherin, EGF LAG seven-pass G-type receptor 2	rs17035630	109810981
1	CELSR2	1952	cadherin, EGF LAG seven-pass G-type receptor 2	rs626387	109798803
1	CELSR2	1952	cadherin, EGF LAG seven-pass G-type receptor 2	rs1277917	109817479
1	CELSR2	1952	cadherin, EGF LAG seven-pass G-type receptor 2	rs611917	109815252
1	CELSR2	1952	cadherin, EGF LAG seven-pass G-type receptor 2	rs6657811	109807283
1	CELSR2	1952	cadherin, EGF LAG seven-pass G-type receptor 2	rs437444	109795608
1	CELSR2	1952	cadherin, EGF LAG seven-pass G-type receptor 2	rs413380	109795026
1	CELSR2	1952	cadherin, EGF LAG seven-pass G-type receptor 2	rs17035665	109813719
1	CELSR2	1952	cadherin, EGF LAG seven-pass G-type receptor 2	rs454107	109794252
1	CRABP2	1382	cellular retinoic acid binding protein 2	rs12406221	156671469
1	CRABP2	1382	cellular retinoic acid binding protein 2	rs4457570	156672962
1	CRABP2	1382	cellular retinoic acid binding protein 2	rs3806412	156676553
1	CRABP2	1382	cellular retinoic acid binding protein 2	rs16837619	156674046
1	F11R	50848	F11 receptor	rs2039223	160985708
1	F11R	50848	F11 receptor	rs790055	160971146
1	F11R	50848	F11 receptor	rs790056	160969585
1	F11R	50848	F11 receptor	rs2297220	160971015
1	F11R	50848	F11 receptor	rs2247459	160976000
1	F11R	50848	F11 receptor	rs2481080	160976337
1	F11R	50848	F11 receptor	rs2247671	160977831
1	F11R	50848	F11 receptor	rs2247790	160979060
1	F11R	50848	F11 receptor	rs2481081	160978574
1	F11R	50848	F11 receptor	rs17388108	160977702
1	F11R	50848	F11 receptor	rs12565932	160967455
1	F11R	50848	F11 receptor	rs2297221	160970968
1	F11R	50848	F11 receptor	rs836	160968224
1	F11R	50848	F11 receptor	rs11807930	160982257
1	F11R	50848	F11 receptor	rs2481084	160989614
1	F11R	50848	F11 receptor	rs1062826	160968005
1	F11R	50848	F11 receptor	rs1062827	160966844
1	F11R	50848	F11 receptor	rs3737785	160965688
1	F11R	50848	F11 receptor	rs869985	160969930
1	F11R	50848	F11 receptor	rs2297222	160969110
1	F11R	50848	F11 receptor	rs1044478	160966963
1	F11R	50848	F11 receptor	rs6695707	160991821
1	GFI1	2672	growth factor independent 1 transcription repressor	rs11582379	92939978
1	GFI1	2672	growth factor independent 1 transcription repressor	rs4970714	92941357
1	GFI1	2672	growth factor independent 1 transcription repressor	rs4970702	92944994
1	GFI1	2672	growth factor independent 1 transcription repressor	rs942753	92942466
1	GFI1	2672	growth factor independent 1 transcription repressor	rs11164607	92947138
1	GFI1	2672	growth factor independent 1 transcription repressor	rs11164608	92947427
1	GFI1	2672	growth factor independent 1 transcription repressor	rs1359490	92953855
1	GFI1	2672	growth factor independent 1 transcription repressor	rs1325432	92940850
1	GJA4	2701	gap junction protein, alpha 4, 37kDa	rs1764391	35260769
1	GJA4	2701	gap junction protein, alpha 4, 37kDa	rs1741968	35259192
1	HDAC1	3065	histone deacetylase 1	rs12133048	32762321
1	HDAC1	3065	histone deacetylase 1	rs1741981	32756439
1	MUC1	4582	mucin 1, cell surface associated	rs4072037	155162067
1	NOTCH2	4853	notch 2	rs17024546	120481896
1	NOTCH2	4853	notch 2	rs17258599	120515284
1	NOTCH2	4853	notch 2	rs17186372	120500951
1	NOTCH2	4853	notch 2	rs6697258	120485335
1	NOTCH2	4853	notch 2	rs10494235	120520715
1	NOTCH2	4853	notch 2	rs1493695	120513117
1	NOTCH2	4853	notch 2	rs1493694	120526982
1	NOTCH2	4853	notch 2	rs2493410	120508803
1	NOTCH2	4853	notch 2	rs1493693	120528568
1	NOTCH2	4853	notch 2	rs2453040	120529750
1	NOTCH2	4853	notch 2	rs4659250	120498086
1	NOTCH2	4853	notch 2	rs2793831	120523902
1	NOTCH2	4853	notch 2	rs10923926	120489057
1	NOTCH2	4853	notch 2	rs2453044	120508524
1	NOTCH2	4853	notch 2	rs10923931	120517959
1	NOTCH2	4853	notch 2	rs5025718	120478285
1	NOTCH2	4853	notch 2	rs1493696	120505532
1	NOTCH2	4853	notch 2	rs6688004	120474507
1	NOTCH2	4853	notch 2	rs2453056	120477998
1	NOTCH2	4853	notch 2	rs835574	120463230
1	NOTCH2	4853	notch 2	rs2793830	120466108
1	NOTCH2	4853	notch 2	rs2493420	120484421
1	NOTCH2	4853	notch 2	rs835573	120464165
1	NOTCH2	4853	notch 2	rs17024593	120515554
1	NOTCH2	4853	notch 2	rs2641317	120516618
1	NOTCH2	4853	notch 2	rs10494234	120513447
1	NOTCH2	4853	notch 2	rs2934381	120506108
1	NOTCH2	4853	notch 2	rs7515431	120513548
1	NOTCH2	4853	notch 2	rs10127888	120498250
1	NOTCH2	4853	notch 2	rs7534586	120496127
1	NOTCH2	4853	notch 2	rs7534585	120496119
1	NOTCH2	4853	notch 2	rs2934387	120495506
1	NOTCH2	4853	notch 2	rs17024584	120511386
1	NOTCH2	4853	notch 2	rs2453058	120480709
1	NOTCH2	4853	notch 2	rs7527186	120457501
1	NOTCH2	4853	notch 2	rs17024487	120454086
1	NOTCH2	4853	notch 2	rs1043964	120455095
1	NOTCH2	4853	notch 2	rs2493389	120474178
1	NOTCH2	4853	notch 2	rs2493391	120472507
1	NOTCH2	4853	notch 2	rs2493392	120471857
1	NOTCH2	4853	notch 2	rs17024508	120461629
1	NOTCH2	4853	notch 2	rs2493394	120471224
1	NOTCH2	4853	notch 2	rs17024577	120506032
1	NOTCH2	4853	notch 2	rs17024564	120501712
1	NOTCH2	4853	notch 2	rs17024519	120465584
1	NOTCH2	4853	notch 2	rs17258579	120469077
1	NOTCH2	4853	notch 2	rs17024521	120466754
1	NOTCH2	4853	notch 2	rs2793829	120461253
1	NOTCH2	4853	notch 2	rs17024536	120478352
1	NOTCH2	4853	notch 2	rs17024559	120491301
1	NOTCH2	4853	notch 2	rs10494233	120460916
1	NOTCH2	4853	notch 2	rs3795666	120458924
1	NOTCH2	4853	notch 2	rs835576	120455586
1	NOTCH2	4853	notch 2	rs835575	120456563
1	NOTCH2	4853	notch 2	rs6685892	120458004
1	NOTCH2	4853	notch 2	rs4659248	120474899
1	NOTCH2	4853	notch 2	rs12117337	120463398
1	OVGP1	5016	oviductal glycoprotein 1, 120kDa	rs1264881	111962455
1	OVGP1	5016	oviductal glycoprotein 1, 120kDa	rs17027642	111964645
1	OVGP1	5016	oviductal glycoprotein 1, 120kDa	rs2275794	111964262
1	OVGP1	5016	oviductal glycoprotein 1, 120kDa	rs10489792	111961678
1	OVGP1	5016	oviductal glycoprotein 1, 120kDa	rs3767604	111967477
1	OVGP1	5016	oviductal glycoprotein 1, 120kDa	rs17027633	111962256
1	OVGP1	5016	oviductal glycoprotein 1, 120kDa	rs10489791	111958885
1	OVGP1	5016	oviductal glycoprotein 1, 120kDa	rs1264885	111964144
1	OVGP1	5016	oviductal glycoprotein 1, 120kDa	rs2050607	111960807
1	OVGP1	5016	oviductal glycoprotein 1, 120kDa	rs12097762	111961039
1	OVGP1	5016	oviductal glycoprotein 1, 120kDa	rs1419092	111962209
1	OVGP1	5016	oviductal glycoprotein 1, 120kDa	rs1361851	111962823
1	OVGP1	5016	oviductal glycoprotein 1, 120kDa	rs2485319	111957693
1	OVGP1	5016	oviductal glycoprotein 1, 120kDa	rs7825	111957097
1	OVGP1	5016	oviductal glycoprotein 1, 120kDa	rs17528242	111960826
1	OVGP1	5016	oviductal glycoprotein 1, 120kDa	rs1777833	111956473
1	OVGP1	5016	oviductal glycoprotein 1, 120kDa	rs954739	111966291
1	OVGP1	5016	oviductal glycoprotein 1, 120kDa	rs1264893	111969432
1	OVGP1	5016	oviductal glycoprotein 1, 120kDa	rs3767605	111967200
1	OVGP1	5016	oviductal glycoprotein 1, 120kDa	rs1264882	111962944
1	OVGP1	5016	oviductal glycoprotein 1, 120kDa	rs1264884	111963356
1	OVGP1	5016	oviductal glycoprotein 1, 120kDa	rs1264888	111968316
1	OVGP1	5016	oviductal glycoprotein 1, 120kDa	rs1264890	111968487
1	OVGP1	5016	oviductal glycoprotein 1, 120kDa	rs2485320	111971625
1	OVGP1	5016	oviductal glycoprotein 1, 120kDa	rs1264892	111969294
1	OVGP1	5016	oviductal glycoprotein 1, 120kDa	rs1264894	111969719
1	OVGP1	5016	oviductal glycoprotein 1, 120kDa	rs10067	111957311
1	OVGP1	5016	oviductal glycoprotein 1, 120kDa	rs6664998	111956662
1	OVGP1	5016	oviductal glycoprotein 1, 120kDa	rs4838910	111959983
1	OVGP1	5016	oviductal glycoprotein 1, 120kDa	rs7515371	111968710
1	OVGP1	5016	oviductal glycoprotein 1, 120kDa	rs7554372	111967008
1	OVGP1	5016	oviductal glycoprotein 1, 120kDa	rs9629	111957245
1	OVGP1	5016	oviductal glycoprotein 1, 120kDa	rs1264887	111968121
1	PKP1	5317	plakophilin 1 (ectodermal dysplasia/skin fragility syndrome)	rs832152	201280649
1	PKP1	5317	plakophilin 1 (ectodermal dysplasia/skin fragility syndrome)	rs832151	201280956
1	PKP1	5317	plakophilin 1 (ectodermal dysplasia/skin fragility syndrome)	rs1722764	201283716
1	PKP1	5317	plakophilin 1 (ectodermal dysplasia/skin fragility syndrome)	rs1772847	201278862
1	PKP1	5317	plakophilin 1 (ectodermal dysplasia/skin fragility syndrome)	rs1626370	201288955
1	PKP1	5317	plakophilin 1 (ectodermal dysplasia/skin fragility syndrome)	rs1628151	201289175
1	PKP1	5317	plakophilin 1 (ectodermal dysplasia/skin fragility syndrome)	rs832169	201256771
1	PKP1	5317	plakophilin 1 (ectodermal dysplasia/skin fragility syndrome)	rs832147	201269687
1	PKP1	5317	plakophilin 1 (ectodermal dysplasia/skin fragility syndrome)	rs1779293	201290790
1	PKP1	5317	plakophilin 1 (ectodermal dysplasia/skin fragility syndrome)	rs1772836	201275781
1	PKP1	5317	plakophilin 1 (ectodermal dysplasia/skin fragility syndrome)	rs706494	201271222
1	PKP1	5317	plakophilin 1 (ectodermal dysplasia/skin fragility syndrome)	rs1772849	201280163
1	PKP1	5317	plakophilin 1 (ectodermal dysplasia/skin fragility syndrome)	rs1772858	201281850
1	PKP1	5317	plakophilin 1 (ectodermal dysplasia/skin fragility syndrome)	rs1543806	201292844
1	PKP1	5317	plakophilin 1 (ectodermal dysplasia/skin fragility syndrome)	rs1722742	201295737
1	PKP1	5317	plakophilin 1 (ectodermal dysplasia/skin fragility syndrome)	rs1543805	201292794
1	PKP1	5317	plakophilin 1 (ectodermal dysplasia/skin fragility syndrome)	rs854508	201296487
1	PKP1	5317	plakophilin 1 (ectodermal dysplasia/skin fragility syndrome)	rs1722780	201286318
1	PKP1	5317	plakophilin 1 (ectodermal dysplasia/skin fragility syndrome)	rs854509	201296678
1	PKP1	5317	plakophilin 1 (ectodermal dysplasia/skin fragility syndrome)	rs1779301	201263330
1	PKP1	5317	plakophilin 1 (ectodermal dysplasia/skin fragility syndrome)	rs854505	201293985
1	PKP1	5317	plakophilin 1 (ectodermal dysplasia/skin fragility syndrome)	rs832144	201262477
1	PKP1	5317	plakophilin 1 (ectodermal dysplasia/skin fragility syndrome)	rs700469	201259981
1	PKP1	5317	plakophilin 1 (ectodermal dysplasia/skin fragility syndrome)	rs832170	201257016
1	PKP1	5317	plakophilin 1 (ectodermal dysplasia/skin fragility syndrome)	rs1023487	201297667
1	PKP1	5317	plakophilin 1 (ectodermal dysplasia/skin fragility syndrome)	rs2268156	201267074
1	PKP1	5317	plakophilin 1 (ectodermal dysplasia/skin fragility syndrome)	rs1318899	201266435
1	PKP1	5317	plakophilin 1 (ectodermal dysplasia/skin fragility syndrome)	rs3819796	201269051
1	PKP1	5317	plakophilin 1 (ectodermal dysplasia/skin fragility syndrome)	rs854502	201269913
1	PKP1	5317	plakophilin 1 (ectodermal dysplasia/skin fragility syndrome)	rs17425876	201301053
1	PKP1	5317	plakophilin 1 (ectodermal dysplasia/skin fragility syndrome)	rs1046970	201301906
1	PKP1	5317	plakophilin 1 (ectodermal dysplasia/skin fragility syndrome)	rs1361902	201298866
1	PKP1	5317	plakophilin 1 (ectodermal dysplasia/skin fragility syndrome)	rs713292	201265770
1	PKP1	5317	plakophilin 1 (ectodermal dysplasia/skin fragility syndrome)	rs860554	201262432
1	PKP1	5317	plakophilin 1 (ectodermal dysplasia/skin fragility syndrome)	rs2300293	201264902
1	PKP1	5317	plakophilin 1 (ectodermal dysplasia/skin fragility syndrome)	rs17576470	201279340
1	PKP1	5317	plakophilin 1 (ectodermal dysplasia/skin fragility syndrome)	rs854488	201251316
1	PKP1	5317	plakophilin 1 (ectodermal dysplasia/skin fragility syndrome)	rs700467	201251331
1	PKP1	5317	plakophilin 1 (ectodermal dysplasia/skin fragility syndrome)	rs2268147	201252866
1	PKP1	5317	plakophilin 1 (ectodermal dysplasia/skin fragility syndrome)	rs832176	201260642
1	PKP1	5317	plakophilin 1 (ectodermal dysplasia/skin fragility syndrome)	rs947376	201299470
1	PKP1	5317	plakophilin 1 (ectodermal dysplasia/skin fragility syndrome)	rs700466	201250784
1	PKP1	5317	plakophilin 1 (ectodermal dysplasia/skin fragility syndrome)	rs6685490	201298742
1	PKP1	5317	plakophilin 1 (ectodermal dysplasia/skin fragility syndrome)	rs16848325	201294418
1	PKP1	5317	plakophilin 1 (ectodermal dysplasia/skin fragility syndrome)	rs1341629	201293254
1	PKP1	5317	plakophilin 1 (ectodermal dysplasia/skin fragility syndrome)	rs16848334	201295107
1	PKP1	5317	plakophilin 1 (ectodermal dysplasia/skin fragility syndrome)	rs832164	201255199
1	PKP1	5317	plakophilin 1 (ectodermal dysplasia/skin fragility syndrome)	rs832168	201256121
1	PKP1	5317	plakophilin 1 (ectodermal dysplasia/skin fragility syndrome)	rs1341944	201297059
1	PKP1	5317	plakophilin 1 (ectodermal dysplasia/skin fragility syndrome)	rs10920173	201292473
1	PKP1	5317	plakophilin 1 (ectodermal dysplasia/skin fragility syndrome)	rs832171	201257552
1	PKP1	5317	plakophilin 1 (ectodermal dysplasia/skin fragility syndrome)	rs832172	201257609
1	PKP1	5317	plakophilin 1 (ectodermal dysplasia/skin fragility syndrome)	rs832174	201258519
1	PKP1	5317	plakophilin 1 (ectodermal dysplasia/skin fragility syndrome)	rs1361903	201298834
1	PKP1	5317	plakophilin 1 (ectodermal dysplasia/skin fragility syndrome)	rs12120834	201301111
1	PKP1	5317	plakophilin 1 (ectodermal dysplasia/skin fragility syndrome)	rs1626760	201289931
1	PKP1	5317	plakophilin 1 (ectodermal dysplasia/skin fragility syndrome)	rs1572968	201298352
1	PKP1	5317	plakophilin 1 (ectodermal dysplasia/skin fragility syndrome)	rs3795629	201299900
1	PKP1	5317	plakophilin 1 (ectodermal dysplasia/skin fragility syndrome)	rs1105331	201299852
1	PKP1	5317	plakophilin 1 (ectodermal dysplasia/skin fragility syndrome)	rs12143423	201301696
1	PKP1	5317	plakophilin 1 (ectodermal dysplasia/skin fragility syndrome)	rs10920175	201300842
1	PKP1	5317	plakophilin 1 (ectodermal dysplasia/skin fragility syndrome)	rs10920169	201276627
1	PKP1	5317	plakophilin 1 (ectodermal dysplasia/skin fragility syndrome)	rs9287109	201277691
1	PKP1	5317	plakophilin 1 (ectodermal dysplasia/skin fragility syndrome)	rs6669708	201283171
1	PKP1	5317	plakophilin 1 (ectodermal dysplasia/skin fragility syndrome)	rs1779304	201279398
1	PKP1	5317	plakophilin 1 (ectodermal dysplasia/skin fragility syndrome)	rs7514146	201285712
1	PKP1	5317	plakophilin 1 (ectodermal dysplasia/skin fragility syndrome)	rs947373	201271983
1	PKP1	5317	plakophilin 1 (ectodermal dysplasia/skin fragility syndrome)	rs1794868	201288007
1	PKP1	5317	plakophilin 1 (ectodermal dysplasia/skin fragility syndrome)	rs861275	201252701
1	PKP1	5317	plakophilin 1 (ectodermal dysplasia/skin fragility syndrome)	rs16848229	201257373
1	PKP1	5317	plakophilin 1 (ectodermal dysplasia/skin fragility syndrome)	rs2365648	201299785
1	PKP1	5317	plakophilin 1 (ectodermal dysplasia/skin fragility syndrome)	rs1361904	201298669
1	PKP1	5317	plakophilin 1 (ectodermal dysplasia/skin fragility syndrome)	rs3820427	201296112
1	PKP1	5317	plakophilin 1 (ectodermal dysplasia/skin fragility syndrome)	rs1257394	201254116
1	ROR1	4919	receptor tyrosine kinase-like orphan receptor 1	rs3861946	64383389
1	ROR1	4919	receptor tyrosine kinase-like orphan receptor 1	rs1530887	64435108
1	ROR1	4919	receptor tyrosine kinase-like orphan receptor 1	rs12742568	64250393
1	ROR1	4919	receptor tyrosine kinase-like orphan receptor 1	rs12726842	64247902
1	ROR1	4919	receptor tyrosine kinase-like orphan receptor 1	rs12746935	64247738
1	ROR1	4919	receptor tyrosine kinase-like orphan receptor 1	rs12731519	64255546
1	ROR1	4919	receptor tyrosine kinase-like orphan receptor 1	rs865028	64521055
1	ROR1	4919	receptor tyrosine kinase-like orphan receptor 1	rs863087	64525961
1	ROR1	4919	receptor tyrosine kinase-like orphan receptor 1	rs7533738	64555288
1	ROR1	4919	receptor tyrosine kinase-like orphan receptor 1	rs834340	64529686
1	ROR1	4919	receptor tyrosine kinase-like orphan receptor 1	rs7533831	64555327
1	ROR1	4919	receptor tyrosine kinase-like orphan receptor 1	rs1149262	64527865
1	ROR1	4919	receptor tyrosine kinase-like orphan receptor 1	rs7533722	64555219
1	ROR1	4919	receptor tyrosine kinase-like orphan receptor 1	rs7533927	64555255
1	ROR1	4919	receptor tyrosine kinase-like orphan receptor 1	rs11208351	64554013
1	ROR1	4919	receptor tyrosine kinase-like orphan receptor 1	rs7533960	64555464
1	ROR1	4919	receptor tyrosine kinase-like orphan receptor 1	rs7513180	64339801
1	ROR1	4919	receptor tyrosine kinase-like orphan receptor 1	rs11208350	64554012
1	ROR1	4919	receptor tyrosine kinase-like orphan receptor 1	rs17126159	64550011
1	ROR1	4919	receptor tyrosine kinase-like orphan receptor 1	rs17126158	64549668
1	ROR1	4919	receptor tyrosine kinase-like orphan receptor 1	rs6681007	64548871
1	ROR1	4919	receptor tyrosine kinase-like orphan receptor 1	rs6668064	64548668
1	ROR1	4919	receptor tyrosine kinase-like orphan receptor 1	rs6674255	64550091
1	ROR1	4919	receptor tyrosine kinase-like orphan receptor 1	rs6674485	64550513
1	ROR1	4919	receptor tyrosine kinase-like orphan receptor 1	rs17126135	64546669
1	ROR1	4919	receptor tyrosine kinase-like orphan receptor 1	rs6687610	64550630
1	ROR1	4919	receptor tyrosine kinase-like orphan receptor 1	rs10493355	64543948
1	ROR1	4919	receptor tyrosine kinase-like orphan receptor 1	rs6698828	64550654
1	ROR1	4919	receptor tyrosine kinase-like orphan receptor 1	rs6677653	64547908
1	ROR1	4919	receptor tyrosine kinase-like orphan receptor 1	rs17126131	64546139
1	ROR1	4919	receptor tyrosine kinase-like orphan receptor 1	rs662437	64348338
1	ROR1	4919	receptor tyrosine kinase-like orphan receptor 1	rs602227	64256988
1	ROR1	4919	receptor tyrosine kinase-like orphan receptor 1	rs855813	64386919
1	ROR1	4919	receptor tyrosine kinase-like orphan receptor 1	rs17126129	64545081
1	ROR1	4919	receptor tyrosine kinase-like orphan receptor 1	rs855812	64387936
1	ROR1	4919	receptor tyrosine kinase-like orphan receptor 1	rs17126119	64543445
1	ROR1	4919	receptor tyrosine kinase-like orphan receptor 1	rs855858	64393498
1	ROR1	4919	receptor tyrosine kinase-like orphan receptor 1	rs17126175	64552282
1	ROR1	4919	receptor tyrosine kinase-like orphan receptor 1	rs6660751	64412138
1	ROR1	4919	receptor tyrosine kinase-like orphan receptor 1	rs589465	64238724
1	ROR1	4919	receptor tyrosine kinase-like orphan receptor 1	rs855811	64388037
1	ROR1	4919	receptor tyrosine kinase-like orphan receptor 1	rs17126116	64543256
1	ROR1	4919	receptor tyrosine kinase-like orphan receptor 1	rs17126126	64544498
1	ROR1	4919	receptor tyrosine kinase-like orphan receptor 1	rs583192	64245352
1	ROR1	4919	receptor tyrosine kinase-like orphan receptor 1	rs833528	64251858
1	ROR1	4919	receptor tyrosine kinase-like orphan receptor 1	rs680643	64243875
1	ROR1	4919	receptor tyrosine kinase-like orphan receptor 1	rs17126179	64552779
1	ROR1	4919	receptor tyrosine kinase-like orphan receptor 1	rs647215	64255633
1	ROR1	4919	receptor tyrosine kinase-like orphan receptor 1	rs619535	64247390
1	ROR1	4919	receptor tyrosine kinase-like orphan receptor 1	rs659406	64256018
1	ROR1	4919	receptor tyrosine kinase-like orphan receptor 1	rs17126178	64552705
1	ROR1	4919	receptor tyrosine kinase-like orphan receptor 1	rs17126184	64553628
1	ROR1	4919	receptor tyrosine kinase-like orphan receptor 1	rs632076	64254526
1	ROR1	4919	receptor tyrosine kinase-like orphan receptor 1	rs17126186	64553647
1	ROR1	4919	receptor tyrosine kinase-like orphan receptor 1	rs7528243	64554056
1	ROR1	4919	receptor tyrosine kinase-like orphan receptor 1	rs7542376	64554114
1	ROR1	4919	receptor tyrosine kinase-like orphan receptor 1	rs637420	64350084
1	ROR1	4919	receptor tyrosine kinase-like orphan receptor 1	rs855937	64408422
1	ROR1	4919	receptor tyrosine kinase-like orphan receptor 1	rs6692723	64472668
1	ROR1	4919	receptor tyrosine kinase-like orphan receptor 1	rs855945	64403770
1	ROR1	4919	receptor tyrosine kinase-like orphan receptor 1	rs855943	64404258
1	ROR1	4919	receptor tyrosine kinase-like orphan receptor 1	rs855939	64407597
1	ROR1	4919	receptor tyrosine kinase-like orphan receptor 1	rs11208322	64411571
1	ROR1	4919	receptor tyrosine kinase-like orphan receptor 1	rs11208323	64412797
1	ROR1	4919	receptor tyrosine kinase-like orphan receptor 1	rs1268038	64410896
1	ROR1	4919	receptor tyrosine kinase-like orphan receptor 1	rs662986	64348148
1	ROR1	4919	receptor tyrosine kinase-like orphan receptor 1	rs608471	64348175
1	ROR1	4919	receptor tyrosine kinase-like orphan receptor 1	rs705521	64375576
1	ROR1	4919	receptor tyrosine kinase-like orphan receptor 1	rs705528	64381682
1	ROR1	4919	receptor tyrosine kinase-like orphan receptor 1	rs705523	64376229
1	ROR1	4919	receptor tyrosine kinase-like orphan receptor 1	rs855852	64351149
1	ROR1	4919	receptor tyrosine kinase-like orphan receptor 1	rs285335	64435614
1	ROR1	4919	receptor tyrosine kinase-like orphan receptor 1	rs834350	64549091
1	ROR1	4919	receptor tyrosine kinase-like orphan receptor 1	rs1260769	64542543
1	ROR1	4919	receptor tyrosine kinase-like orphan receptor 1	rs855860	64393566
1	ROR1	4919	receptor tyrosine kinase-like orphan receptor 1	rs855848	64353586
1	ROR1	4919	receptor tyrosine kinase-like orphan receptor 1	rs855839	64356438
1	ROR1	4919	receptor tyrosine kinase-like orphan receptor 1	rs705519	64368535
1	ROR1	4919	receptor tyrosine kinase-like orphan receptor 1	rs855851	64351518
1	ROR1	4919	receptor tyrosine kinase-like orphan receptor 1	rs855850	64352117
1	ROR1	4919	receptor tyrosine kinase-like orphan receptor 1	rs687578	64346361
1	ROR1	4919	receptor tyrosine kinase-like orphan receptor 1	rs855821	64361363
1	ROR1	4919	receptor tyrosine kinase-like orphan receptor 1	rs855835	64357060
1	ROR1	4919	receptor tyrosine kinase-like orphan receptor 1	rs855837	64356592
1	ROR1	4919	receptor tyrosine kinase-like orphan receptor 1	rs855834	64357330
1	ROR1	4919	receptor tyrosine kinase-like orphan receptor 1	rs855832	64357527
1	ROR1	4919	receptor tyrosine kinase-like orphan receptor 1	rs705517	64366659
1	ROR1	4919	receptor tyrosine kinase-like orphan receptor 1	rs4915934	64360042
1	ROR1	4919	receptor tyrosine kinase-like orphan receptor 1	rs1260763	64543537
1	ROR1	4919	receptor tyrosine kinase-like orphan receptor 1	rs855842	64354912
1	ROR1	4919	receptor tyrosine kinase-like orphan receptor 1	rs2050929	64415091
1	ROR1	4919	receptor tyrosine kinase-like orphan receptor 1	rs10493353	64415575
1	ROR1	4919	receptor tyrosine kinase-like orphan receptor 1	rs12095803	64433677
1	ROR1	4919	receptor tyrosine kinase-like orphan receptor 1	rs1260766	64542976
1	ROR1	4919	receptor tyrosine kinase-like orphan receptor 1	rs6675777	64420437
1	ROR1	4919	receptor tyrosine kinase-like orphan receptor 1	rs285346	64446961
1	ROR1	4919	receptor tyrosine kinase-like orphan receptor 1	rs10889456	64417555
1	ROR1	4919	receptor tyrosine kinase-like orphan receptor 1	rs285345	64446760
1	ROR1	4919	receptor tyrosine kinase-like orphan receptor 1	rs285342	64443641
1	ROR1	4919	receptor tyrosine kinase-like orphan receptor 1	rs285349	64452001
1	ROR1	4919	receptor tyrosine kinase-like orphan receptor 1	rs285339	64442169
1	ROR1	4919	receptor tyrosine kinase-like orphan receptor 1	rs653636	64344782
1	ROR1	4919	receptor tyrosine kinase-like orphan receptor 1	rs285351	64453107
1	ROR1	4919	receptor tyrosine kinase-like orphan receptor 1	rs285400	64477492
1	ROR1	4919	receptor tyrosine kinase-like orphan receptor 1	rs10889458	64423208
1	ROR1	4919	receptor tyrosine kinase-like orphan receptor 1	rs285368	64461351
1	ROR1	4919	receptor tyrosine kinase-like orphan receptor 1	rs285353	64454178
1	ROR1	4919	receptor tyrosine kinase-like orphan receptor 1	rs285341	64443432
1	ROR1	4919	receptor tyrosine kinase-like orphan receptor 1	rs705532	64508126
1	ROR1	4919	receptor tyrosine kinase-like orphan receptor 1	rs285355	64454377
1	ROR1	4919	receptor tyrosine kinase-like orphan receptor 1	rs285395	64473279
1	ROR1	4919	receptor tyrosine kinase-like orphan receptor 1	rs6588078	64425459
1	ROR1	4919	receptor tyrosine kinase-like orphan receptor 1	rs285394	64473138
1	ROR1	4919	receptor tyrosine kinase-like orphan receptor 1	rs285354	64454304
1	ROR1	4919	receptor tyrosine kinase-like orphan receptor 1	rs285384	64469047
1	ROR1	4919	receptor tyrosine kinase-like orphan receptor 1	rs1260771	64541400
1	ROR1	4919	receptor tyrosine kinase-like orphan receptor 1	rs285393	64472656
1	ROR1	4919	receptor tyrosine kinase-like orphan receptor 1	rs285362	64458747
1	ROR1	4919	receptor tyrosine kinase-like orphan receptor 1	rs285365	64460676
1	ROR1	4919	receptor tyrosine kinase-like orphan receptor 1	rs285392	64472419
1	ROR1	4919	receptor tyrosine kinase-like orphan receptor 1	rs285389	64470958
1	ROR1	4919	receptor tyrosine kinase-like orphan receptor 1	rs834341	64544150
1	ROR1	4919	receptor tyrosine kinase-like orphan receptor 1	rs285360	64457625
1	ROR1	4919	receptor tyrosine kinase-like orphan receptor 1	rs285386	64470166
1	ROR1	4919	receptor tyrosine kinase-like orphan receptor 1	rs7541824	64429367
1	ROR1	4919	receptor tyrosine kinase-like orphan receptor 1	rs285382	64467762
1	ROR1	4919	receptor tyrosine kinase-like orphan receptor 1	rs285385	64469469
1	ROR1	4919	receptor tyrosine kinase-like orphan receptor 1	rs1451597	64428498
1	ROR1	4919	receptor tyrosine kinase-like orphan receptor 1	rs1451596	64428284
1	ROR1	4919	receptor tyrosine kinase-like orphan receptor 1	rs285361	64457650
1	ROR1	4919	receptor tyrosine kinase-like orphan receptor 1	rs285367	64461019
1	ROR1	4919	receptor tyrosine kinase-like orphan receptor 1	rs285371	64462834
1	ROR1	4919	receptor tyrosine kinase-like orphan receptor 1	rs285363	64458861
1	ROR1	4919	receptor tyrosine kinase-like orphan receptor 1	rs285369	64461595
1	ROR1	4919	receptor tyrosine kinase-like orphan receptor 1	rs285370	64462582
1	ROR1	4919	receptor tyrosine kinase-like orphan receptor 1	rs2806535	64577770
1	ROR1	4919	receptor tyrosine kinase-like orphan receptor 1	rs11208301	64311650
1	ROR1	4919	receptor tyrosine kinase-like orphan receptor 1	rs17125809	64384936
1	ROR1	4919	receptor tyrosine kinase-like orphan receptor 1	rs1260817	64502933
1	ROR1	4919	receptor tyrosine kinase-like orphan receptor 1	rs285374	64463478
1	ROR1	4919	receptor tyrosine kinase-like orphan receptor 1	rs1772626	64515379
1	ROR1	4919	receptor tyrosine kinase-like orphan receptor 1	rs705535	64518225
1	ROR1	4919	receptor tyrosine kinase-like orphan receptor 1	rs834349	64548934
1	ROR1	4919	receptor tyrosine kinase-like orphan receptor 1	rs834487	64486207
1	ROR1	4919	receptor tyrosine kinase-like orphan receptor 1	rs705534	64509114
1	ROR1	4919	receptor tyrosine kinase-like orphan receptor 1	rs1260758	64511042
1	ROR1	4919	receptor tyrosine kinase-like orphan receptor 1	rs285366	64460928
1	ROR1	4919	receptor tyrosine kinase-like orphan receptor 1	rs834351	64549115
1	ROR1	4919	receptor tyrosine kinase-like orphan receptor 1	rs855828	64369806
1	ROR1	4919	receptor tyrosine kinase-like orphan receptor 1	rs12127830	64590297
1	ROR1	4919	receptor tyrosine kinase-like orphan receptor 1	rs1951853	64497260
1	ROR1	4919	receptor tyrosine kinase-like orphan receptor 1	rs10489736	64405242
1	ROR1	4919	receptor tyrosine kinase-like orphan receptor 1	rs10493354	64541533
1	ROR1	4919	receptor tyrosine kinase-like orphan receptor 1	rs1772618	64540133
1	ROR1	4919	receptor tyrosine kinase-like orphan receptor 1	rs1619058	64551422
1	ROR1	4919	receptor tyrosine kinase-like orphan receptor 1	rs1772617	64551474
1	ROR1	4919	receptor tyrosine kinase-like orphan receptor 1	rs1747912	64552577
1	ROR1	4919	receptor tyrosine kinase-like orphan receptor 1	rs12085960	64553799
1	ROR1	4919	receptor tyrosine kinase-like orphan receptor 1	rs11208349	64553040
1	ROR1	4919	receptor tyrosine kinase-like orphan receptor 1	rs705524	64376750
1	ROR1	4919	receptor tyrosine kinase-like orphan receptor 1	rs17265929	64568362
1	ROR1	4919	receptor tyrosine kinase-like orphan receptor 1	rs1408417	64590697
1	ROR1	4919	receptor tyrosine kinase-like orphan receptor 1	rs17357026	64568393
1	ROR1	4919	receptor tyrosine kinase-like orphan receptor 1	rs705526	64381377
1	ROR1	4919	receptor tyrosine kinase-like orphan receptor 1	rs705530	64383898
1	ROR1	4919	receptor tyrosine kinase-like orphan receptor 1	rs11208352	64554493
1	ROR1	4919	receptor tyrosine kinase-like orphan receptor 1	rs855814	64385866
1	ROR1	4919	receptor tyrosine kinase-like orphan receptor 1	rs855820	64382077
1	ROR1	4919	receptor tyrosine kinase-like orphan receptor 1	rs705529	64381917
1	ROR1	4919	receptor tyrosine kinase-like orphan receptor 1	rs4423051	64632885
1	ROR1	4919	receptor tyrosine kinase-like orphan receptor 1	rs855816	64383700
1	ROR1	4919	receptor tyrosine kinase-like orphan receptor 1	rs855817	64383446
1	ROR1	4919	receptor tyrosine kinase-like orphan receptor 1	rs855819	64382748
1	ROR1	4919	receptor tyrosine kinase-like orphan receptor 1	rs1772619	64551348
1	ROR1	4919	receptor tyrosine kinase-like orphan receptor 1	rs855809	64389549
1	ROR1	4919	receptor tyrosine kinase-like orphan receptor 1	rs4306167	64637880
1	ROR1	4919	receptor tyrosine kinase-like orphan receptor 1	rs855849	64353473
1	ROR1	4919	receptor tyrosine kinase-like orphan receptor 1	rs6670846	64424101
1	ROR1	4919	receptor tyrosine kinase-like orphan receptor 1	rs855949	64398296
1	ROR1	4919	receptor tyrosine kinase-like orphan receptor 1	rs12125506	64509025
1	ROR1	4919	receptor tyrosine kinase-like orphan receptor 1	rs17265922	64568234
1	ROR1	4919	receptor tyrosine kinase-like orphan receptor 1	rs7521771	64573067
1	ROR1	4919	receptor tyrosine kinase-like orphan receptor 1	rs7524323	64573384
1	ROR1	4919	receptor tyrosine kinase-like orphan receptor 1	rs2762851	64585974
1	ROR1	4919	receptor tyrosine kinase-like orphan receptor 1	rs855826	64363268
1	ROR1	4919	receptor tyrosine kinase-like orphan receptor 1	rs2806534	64577482
1	ROR1	4919	receptor tyrosine kinase-like orphan receptor 1	rs17357054	64582357
1	ROR1	4919	receptor tyrosine kinase-like orphan receptor 1	rs11804422	64585664
1	ROR1	4919	receptor tyrosine kinase-like orphan receptor 1	rs12129247	64586343
1	ROR1	4919	receptor tyrosine kinase-like orphan receptor 1	rs285364	64459519
1	ROR1	4919	receptor tyrosine kinase-like orphan receptor 1	rs2762839	64589899
1	ROR1	4919	receptor tyrosine kinase-like orphan receptor 1	rs11208306	64320736
1	ROR1	4919	receptor tyrosine kinase-like orphan receptor 1	rs2762838	64588870
1	ROR1	4919	receptor tyrosine kinase-like orphan receptor 1	rs11208376	64640898
1	ROR1	4919	receptor tyrosine kinase-like orphan receptor 1	rs3844055	64519223
1	ROR1	4919	receptor tyrosine kinase-like orphan receptor 1	rs663458	64312919
1	ROR1	4919	receptor tyrosine kinase-like orphan receptor 1	rs6683013	64582983
1	ROR1	4919	receptor tyrosine kinase-like orphan receptor 1	rs11208305	64315479
1	ROR1	4919	receptor tyrosine kinase-like orphan receptor 1	rs12032761	64587578
1	ROR1	4919	receptor tyrosine kinase-like orphan receptor 1	rs11808138	64583223
1	ROR1	4919	receptor tyrosine kinase-like orphan receptor 1	rs11208302	64313940
1	ROR1	4919	receptor tyrosine kinase-like orphan receptor 1	rs11805426	64584811
1	ROR1	4919	receptor tyrosine kinase-like orphan receptor 1	rs2806537	64579157
1	ROR1	4919	receptor tyrosine kinase-like orphan receptor 1	rs582428	64318082
1	ROR1	4919	receptor tyrosine kinase-like orphan receptor 1	rs11208300	64311532
1	ROR1	4919	receptor tyrosine kinase-like orphan receptor 1	rs10889450	64311200
1	ROR1	4919	receptor tyrosine kinase-like orphan receptor 1	rs12036326	64573161
1	ROR1	4919	receptor tyrosine kinase-like orphan receptor 1	rs683389	64321877
1	ROR1	4919	receptor tyrosine kinase-like orphan receptor 1	rs682904	64321990
1	ROR1	4919	receptor tyrosine kinase-like orphan receptor 1	rs598199	64319223
1	ROR1	4919	receptor tyrosine kinase-like orphan receptor 1	rs636119	64325551
1	ROR1	4919	receptor tyrosine kinase-like orphan receptor 1	rs2762848	64596656
1	ROR1	4919	receptor tyrosine kinase-like orphan receptor 1	rs10889457	64423172
1	ROR1	4919	receptor tyrosine kinase-like orphan receptor 1	rs677806	64312043
1	ROR1	4919	receptor tyrosine kinase-like orphan receptor 1	rs3884549	64628407
1	ROR1	4919	receptor tyrosine kinase-like orphan receptor 1	rs596985	64277035
1	ROR1	4919	receptor tyrosine kinase-like orphan receptor 1	rs612702	64269185
1	ROR1	4919	receptor tyrosine kinase-like orphan receptor 1	rs1341511	64490893
1	ROR1	4919	receptor tyrosine kinase-like orphan receptor 1	rs12062653	64368590
1	ROR1	4919	receptor tyrosine kinase-like orphan receptor 1	rs4915657	64630026
1	ROR1	4919	receptor tyrosine kinase-like orphan receptor 1	rs7556316	64375720
1	ROR1	4919	receptor tyrosine kinase-like orphan receptor 1	rs679622	64311647
1	ROR1	4919	receptor tyrosine kinase-like orphan receptor 1	rs583102	64309302
1	ROR1	4919	receptor tyrosine kinase-like orphan receptor 1	rs601093	64276098
1	ROR1	4919	receptor tyrosine kinase-like orphan receptor 1	rs17358977	64374159
1	ROR1	4919	receptor tyrosine kinase-like orphan receptor 1	rs597878	64345564
1	ROR1	4919	receptor tyrosine kinase-like orphan receptor 1	rs4915658	64630237
1	ROR1	4919	receptor tyrosine kinase-like orphan receptor 1	rs856283	64502595
1	ROR1	4919	receptor tyrosine kinase-like orphan receptor 1	rs7534614	64640415
1	ROR1	4919	receptor tyrosine kinase-like orphan receptor 1	rs645945	64274356
1	ROR1	4919	receptor tyrosine kinase-like orphan receptor 1	rs10489900	64646624
1	ROR1	4919	receptor tyrosine kinase-like orphan receptor 1	rs855823	64361960
1	ROR1	4919	receptor tyrosine kinase-like orphan receptor 1	rs855846	64353758
1	ROR1	4919	receptor tyrosine kinase-like orphan receptor 1	rs855847	64353724
1	ROR1	4919	receptor tyrosine kinase-like orphan receptor 1	rs855824	64361979
1	ROR1	4919	receptor tyrosine kinase-like orphan receptor 1	rs855822	64361597
1	ROR1	4919	receptor tyrosine kinase-like orphan receptor 1	rs855838	64356558
1	ROR1	4919	receptor tyrosine kinase-like orphan receptor 1	rs1323851	64450437
1	ROR1	4919	receptor tyrosine kinase-like orphan receptor 1	rs855825	64362273
1	ROR1	4919	receptor tyrosine kinase-like orphan receptor 1	rs855840	64355213
1	ROR1	4919	receptor tyrosine kinase-like orphan receptor 1	rs602934	64309265
1	ROR1	4919	receptor tyrosine kinase-like orphan receptor 1	rs684510	64345659
1	ROR1	4919	receptor tyrosine kinase-like orphan receptor 1	rs11208377	64647608
1	ROR1	4919	receptor tyrosine kinase-like orphan receptor 1	rs855843	64354825
1	ROR1	4919	receptor tyrosine kinase-like orphan receptor 1	rs855844	64354578
1	ROR1	4919	receptor tyrosine kinase-like orphan receptor 1	rs1260773	64534922
1	ROR1	4919	receptor tyrosine kinase-like orphan receptor 1	rs2132161	64313498
1	ROR1	4919	receptor tyrosine kinase-like orphan receptor 1	rs855833	64357432
1	ROR1	4919	receptor tyrosine kinase-like orphan receptor 1	rs6676128	64635283
1	ROR1	4919	receptor tyrosine kinase-like orphan receptor 1	rs1746927	64498297
1	ROR1	4919	receptor tyrosine kinase-like orphan receptor 1	rs646934	64271801
1	ROR1	4919	receptor tyrosine kinase-like orphan receptor 1	rs11208307	64336067
1	ROR1	4919	receptor tyrosine kinase-like orphan receptor 1	rs3753839	64500363
1	ROR1	4919	receptor tyrosine kinase-like orphan receptor 1	rs6696802	64556997
1	ROR1	4919	receptor tyrosine kinase-like orphan receptor 1	rs619334	64320441
1	ROR1	4919	receptor tyrosine kinase-like orphan receptor 1	rs6421476	64556590
1	ROR1	4919	receptor tyrosine kinase-like orphan receptor 1	rs705536	64519580
1	ROR1	4919	receptor tyrosine kinase-like orphan receptor 1	rs2762850	64586323
1	ROR1	4919	receptor tyrosine kinase-like orphan receptor 1	rs6588083	64614011
1	ROR1	4919	receptor tyrosine kinase-like orphan receptor 1	rs10889451	64338796
1	ROR1	4919	receptor tyrosine kinase-like orphan receptor 1	rs4322259	64339246
1	ROR1	4919	receptor tyrosine kinase-like orphan receptor 1	rs705533	64508735
1	ROR1	4919	receptor tyrosine kinase-like orphan receptor 1	rs6662865	64557868
1	ROR1	4919	receptor tyrosine kinase-like orphan receptor 1	rs1260815	64502095
1	ROR1	4919	receptor tyrosine kinase-like orphan receptor 1	rs12025968	64552689
1	ROR1	4919	receptor tyrosine kinase-like orphan receptor 1	rs834346	64545631
1	ROR1	4919	receptor tyrosine kinase-like orphan receptor 1	rs7521581	64551711
1	ROR1	4919	receptor tyrosine kinase-like orphan receptor 1	rs11208348	64552405
1	ROR1	4919	receptor tyrosine kinase-like orphan receptor 1	rs11208308	64340452
1	ROR1	4919	receptor tyrosine kinase-like orphan receptor 1	rs602353	64268334
1	ROR1	4919	receptor tyrosine kinase-like orphan receptor 1	rs12025819	64612395
1	ROR1	4919	receptor tyrosine kinase-like orphan receptor 1	rs640407	64267606
1	ROR1	4919	receptor tyrosine kinase-like orphan receptor 1	rs11208312	64340847
1	ROR1	4919	receptor tyrosine kinase-like orphan receptor 1	rs834473	64490393
1	ROR1	4919	receptor tyrosine kinase-like orphan receptor 1	rs6687071	64557651
1	ROR1	4919	receptor tyrosine kinase-like orphan receptor 1	rs6683962	64556908
1	ROR1	4919	receptor tyrosine kinase-like orphan receptor 1	rs1390116	64278166
1	ROR1	4919	receptor tyrosine kinase-like orphan receptor 1	rs1542805	64262269
1	ROR1	4919	receptor tyrosine kinase-like orphan receptor 1	rs12119326	64510433
1	ROR1	4919	receptor tyrosine kinase-like orphan receptor 1	rs6700276	64558015
1	ROR1	4919	receptor tyrosine kinase-like orphan receptor 1	rs1542803	64262118
1	ROR1	4919	receptor tyrosine kinase-like orphan receptor 1	rs12409562	64550053
1	ROR1	4919	receptor tyrosine kinase-like orphan receptor 1	rs11208354	64558769
1	ROR1	4919	receptor tyrosine kinase-like orphan receptor 1	rs1324353	64606573
1	ROR1	4919	receptor tyrosine kinase-like orphan receptor 1	rs12130205	64541866
1	ROR1	4919	receptor tyrosine kinase-like orphan receptor 1	rs2360720	64542800
1	ROR1	4919	receptor tyrosine kinase-like orphan receptor 1	rs4110906	64587995
1	ROR1	4919	receptor tyrosine kinase-like orphan receptor 1	rs834485	64484485
1	ROR1	4919	receptor tyrosine kinase-like orphan receptor 1	rs11583399	64607073
1	ROR1	4919	receptor tyrosine kinase-like orphan receptor 1	rs11580998	64537743
1	ROR1	4919	receptor tyrosine kinase-like orphan receptor 1	rs1324362	64566859
1	ROR1	4919	receptor tyrosine kinase-like orphan receptor 1	rs1951920	64562607
1	ROR1	4919	receptor tyrosine kinase-like orphan receptor 1	rs1747924	64538961
1	ROR1	4919	receptor tyrosine kinase-like orphan receptor 1	rs655404	64291605
1	ROR1	4919	receptor tyrosine kinase-like orphan receptor 1	rs1260836	64488856
1	ROR1	4919	receptor tyrosine kinase-like orphan receptor 1	rs834482	64481277
1	ROR1	4919	receptor tyrosine kinase-like orphan receptor 1	rs834489	64488240
1	ROR1	4919	receptor tyrosine kinase-like orphan receptor 1	rs7540568	64520155
1	ROR1	4919	receptor tyrosine kinase-like orphan receptor 1	rs11583598	64507399
1	ROR1	4919	receptor tyrosine kinase-like orphan receptor 1	rs1073712	64560089
1	ROR1	4919	receptor tyrosine kinase-like orphan receptor 1	rs3933251	64560848
1	ROR1	4919	receptor tyrosine kinase-like orphan receptor 1	rs17126086	64530574
1	ROR1	4919	receptor tyrosine kinase-like orphan receptor 1	rs855845	64354536
1	ROR1	4919	receptor tyrosine kinase-like orphan receptor 1	rs6676050	64531520
1	ROR1	4919	receptor tyrosine kinase-like orphan receptor 1	rs2806545	64567779
1	ROR1	4919	receptor tyrosine kinase-like orphan receptor 1	rs673023	64330964
1	ROR1	4919	receptor tyrosine kinase-like orphan receptor 1	rs2762853	64567568
1	ROR1	4919	receptor tyrosine kinase-like orphan receptor 1	rs2806544	64567439
1	ROR1	4919	receptor tyrosine kinase-like orphan receptor 1	rs6661774	64534304
1	ROR1	4919	receptor tyrosine kinase-like orphan receptor 1	rs2762854	64567367
1	ROR1	4919	receptor tyrosine kinase-like orphan receptor 1	rs1324361	64567050
1	ROR1	4919	receptor tyrosine kinase-like orphan receptor 1	rs6682870	64582790
1	ROR1	4919	receptor tyrosine kinase-like orphan receptor 1	rs285359	64457073
1	ROR1	4919	receptor tyrosine kinase-like orphan receptor 1	rs6686768	64534798
1	ROR1	4919	receptor tyrosine kinase-like orphan receptor 1	rs860634	64545741
1	ROR1	4919	receptor tyrosine kinase-like orphan receptor 1	rs1535872	64615775
1	ROR1	4919	receptor tyrosine kinase-like orphan receptor 1	rs2762855	64563319
1	ROR1	4919	receptor tyrosine kinase-like orphan receptor 1	rs1935107	64540477
1	ROR1	4919	receptor tyrosine kinase-like orphan receptor 1	rs1260772	64541376
1	ROR1	4919	receptor tyrosine kinase-like orphan receptor 1	rs1772616	64551494
1	ROR1	4919	receptor tyrosine kinase-like orphan receptor 1	rs834347	64546419
1	ROR1	4919	receptor tyrosine kinase-like orphan receptor 1	rs17126087	64530750
1	ROR1	4919	receptor tyrosine kinase-like orphan receptor 1	rs6676244	64531564
1	ROR1	4919	receptor tyrosine kinase-like orphan receptor 1	rs641335	64300985
1	ROR1	4919	receptor tyrosine kinase-like orphan receptor 1	rs1260768	64542579
1	ROR1	4919	receptor tyrosine kinase-like orphan receptor 1	rs834345	64545569
1	ROR1	4919	receptor tyrosine kinase-like orphan receptor 1	rs582212	64329475
1	ROR1	4919	receptor tyrosine kinase-like orphan receptor 1	rs834343	64545124
1	ROR1	4919	receptor tyrosine kinase-like orphan receptor 1	rs2762849	64596766
1	ROR1	4919	receptor tyrosine kinase-like orphan receptor 1	rs1260765	64543216
1	ROR1	4919	receptor tyrosine kinase-like orphan receptor 1	rs11581982	64304937
1	ROR1	4919	receptor tyrosine kinase-like orphan receptor 1	rs11585304	64538646
1	ROR1	4919	receptor tyrosine kinase-like orphan receptor 1	rs17126085	64529388
1	ROR1	4919	receptor tyrosine kinase-like orphan receptor 1	rs942447	64563850
1	ROR1	4919	receptor tyrosine kinase-like orphan receptor 1	rs942450	64563708
1	ROR1	4919	receptor tyrosine kinase-like orphan receptor 1	rs3903872	64520505
1	ROR1	4919	receptor tyrosine kinase-like orphan receptor 1	rs986329	64262703
1	ROR1	4919	receptor tyrosine kinase-like orphan receptor 1	rs942449	64563762
1	ROR1	4919	receptor tyrosine kinase-like orphan receptor 1	rs685458	64295971
1	ROR1	4919	receptor tyrosine kinase-like orphan receptor 1	rs639222	64290298
1	ROR1	4919	receptor tyrosine kinase-like orphan receptor 1	rs1324364	64564201
1	ROR1	4919	receptor tyrosine kinase-like orphan receptor 1	rs17320885	64257297
1	ROR1	4919	receptor tyrosine kinase-like orphan receptor 1	rs599759	64303400
1	ROR1	4919	receptor tyrosine kinase-like orphan receptor 1	rs11208368	64613008
1	ROR1	4919	receptor tyrosine kinase-like orphan receptor 1	rs1359299	64565852
1	ROR1	4919	receptor tyrosine kinase-like orphan receptor 1	rs2806541	64566396
1	ROR1	4919	receptor tyrosine kinase-like orphan receptor 1	rs17265943	64573529
1	ROR1	4919	receptor tyrosine kinase-like orphan receptor 1	rs2806543	64561886
1	ROR1	4919	receptor tyrosine kinase-like orphan receptor 1	rs7528814	64601845
1	ROR1	4919	receptor tyrosine kinase-like orphan receptor 1	rs653049	64294133
1	ROR1	4919	receptor tyrosine kinase-like orphan receptor 1	rs4915941	64568582
1	ROR1	4919	receptor tyrosine kinase-like orphan receptor 1	rs12094944	64561277
1	ROR1	4919	receptor tyrosine kinase-like orphan receptor 1	rs7554608	64572828
1	ROR1	4919	receptor tyrosine kinase-like orphan receptor 1	rs606562	64263983
1	ROR1	4919	receptor tyrosine kinase-like orphan receptor 1	rs659207	64264781
1	ROR1	4919	receptor tyrosine kinase-like orphan receptor 1	rs10399612	64603898
1	ROR1	4919	receptor tyrosine kinase-like orphan receptor 1	rs663103	64317520
1	ROR1	4919	receptor tyrosine kinase-like orphan receptor 1	rs645558	64265539
1	ROR1	4919	receptor tyrosine kinase-like orphan receptor 1	rs1260764	64543422
1	ROR1	4919	receptor tyrosine kinase-like orphan receptor 1	rs649608	64313696
1	ROR1	4919	receptor tyrosine kinase-like orphan receptor 1	rs592298	64288060
1	ROR1	4919	receptor tyrosine kinase-like orphan receptor 1	rs3738151	64603231
1	ROR1	4919	receptor tyrosine kinase-like orphan receptor 1	rs600656	64314328
1	ROR1	4919	receptor tyrosine kinase-like orphan receptor 1	rs11208367	64612789
1	ROR1	4919	receptor tyrosine kinase-like orphan receptor 1	rs11208366	64612693
1	ROR1	4919	receptor tyrosine kinase-like orphan receptor 1	rs648266	64313988
1	ROR1	4919	receptor tyrosine kinase-like orphan receptor 1	rs7515058	64634163
1	ROR1	4919	receptor tyrosine kinase-like orphan receptor 1	rs679386	64316158
1	ROR1	4919	receptor tyrosine kinase-like orphan receptor 1	rs10489902	64607328
1	ROR1	4919	receptor tyrosine kinase-like orphan receptor 1	rs4414077	64620609
1	ROR1	4919	receptor tyrosine kinase-like orphan receptor 1	rs675893	64317180
1	ROR1	4919	receptor tyrosine kinase-like orphan receptor 1	rs631029	64312152
1	ROR1	4919	receptor tyrosine kinase-like orphan receptor 1	rs664025	64317291
1	ROR1	4919	receptor tyrosine kinase-like orphan receptor 1	rs586122	64310713
1	ROR1	4919	receptor tyrosine kinase-like orphan receptor 1	rs586103	64310732
1	ROR1	4919	receptor tyrosine kinase-like orphan receptor 1	rs6689109	64399886
1	ROR1	4919	receptor tyrosine kinase-like orphan receptor 1	rs632015	64249288
1	ROR1	4919	receptor tyrosine kinase-like orphan receptor 1	rs10489901	64607834
1	ROR1	4919	receptor tyrosine kinase-like orphan receptor 1	rs10489904	64592838
1	ROR1	4919	receptor tyrosine kinase-like orphan receptor 1	rs10489905	64591756
1	ROR1	4919	receptor tyrosine kinase-like orphan receptor 1	rs7520663	64343627
1	ROR1	4919	receptor tyrosine kinase-like orphan receptor 1	rs11589710	64432398
1	ROR1	4919	receptor tyrosine kinase-like orphan receptor 1	rs649195	64318335
1	ROR1	4919	receptor tyrosine kinase-like orphan receptor 1	rs942446	64564541
1	ROR1	4919	receptor tyrosine kinase-like orphan receptor 1	rs1260700	64317940
1	ROR1	4919	receptor tyrosine kinase-like orphan receptor 1	rs648965	64249422
1	ROR1	4919	receptor tyrosine kinase-like orphan receptor 1	rs6682140	64621370
1	ROR1	4919	receptor tyrosine kinase-like orphan receptor 1	rs649410	64249512
1	ROR1	4919	receptor tyrosine kinase-like orphan receptor 1	rs7527017	64643277
1	ROR1	4919	receptor tyrosine kinase-like orphan receptor 1	rs641439	64305440
1	ROR1	4919	receptor tyrosine kinase-like orphan receptor 1	rs12089614	64621637
1	ROR1	4919	receptor tyrosine kinase-like orphan receptor 1	rs675304	64310450
1	ROR1	4919	receptor tyrosine kinase-like orphan receptor 1	rs6677577	64579350
1	ROR1	4919	receptor tyrosine kinase-like orphan receptor 1	rs6671162	64625146
1	ROR1	4919	receptor tyrosine kinase-like orphan receptor 1	rs6656285	64580300
1	ROR1	4919	receptor tyrosine kinase-like orphan receptor 1	rs661956	64247206
1	ROR1	4919	receptor tyrosine kinase-like orphan receptor 1	rs4495749	64625169
1	ROR1	4919	receptor tyrosine kinase-like orphan receptor 1	rs4619008	64622069
1	ROR1	4919	receptor tyrosine kinase-like orphan receptor 1	rs12023447	64622442
1	ROR1	4919	receptor tyrosine kinase-like orphan receptor 1	rs620019	64240929
1	ROR1	4919	receptor tyrosine kinase-like orphan receptor 1	rs622687	64241499
1	ROR1	4919	receptor tyrosine kinase-like orphan receptor 1	rs603218	64283711
1	ROR1	4919	receptor tyrosine kinase-like orphan receptor 1	rs4565754	64624403
1	ROR1	4919	receptor tyrosine kinase-like orphan receptor 1	rs2220894	64262559
1	RUNX3	864	runt-related transcription factor 3	rs11249200	25231355
1	RUNX3	864	runt-related transcription factor 3	rs1003699	25242576
1	RUNX3	864	runt-related transcription factor 3	rs7536526	25230131
1	RUNX3	864	runt-related transcription factor 3	rs16830141	25239289
1	RUNX3	864	runt-related transcription factor 3	rs13157	25227677
1	RUNX3	864	runt-related transcription factor 3	rs7514332	25225675
1	RUNX3	864	runt-related transcription factor 3	rs12725096	25268289
1	RUNX3	864	runt-related transcription factor 3	rs3845302	25259884
1	RUNX3	864	runt-related transcription factor 3	rs4648884	25261386
1	RUNX3	864	runt-related transcription factor 3	rs7517302	25254317
1	RUNX3	864	runt-related transcription factor 3	rs11249204	25261740
1	RUNX3	864	runt-related transcription factor 3	rs10903115	25261696
1	RUNX3	864	runt-related transcription factor 3	rs742230	25251424
1	RUNX3	864	runt-related transcription factor 3	rs7518125	25249252
1	RUNX3	864	runt-related transcription factor 3	rs760805	25251923
1	RUNX3	864	runt-related transcription factor 3	rs1507101	25251326
1	RUNX3	864	runt-related transcription factor 3	rs2236852	25243767
1	RUNX3	864	runt-related transcription factor 3	rs9438876	25241116
1	RUNX3	864	runt-related transcription factor 3	rs4265380	25293356
1	RUNX3	864	runt-related transcription factor 3	rs6672420	25291010
1	RUNX3	864	runt-related transcription factor 3	rs12082398	25234781
1	RUNX3	864	runt-related transcription factor 3	rs2236850	25240341
1	RUNX3	864	runt-related transcription factor 3	rs10903117	25283592
1	RUNX3	864	runt-related transcription factor 3	rs6600245	25284678
1	RUNX3	864	runt-related transcription factor 3	rs12031692	25283274
1	RUNX3	864	runt-related transcription factor 3	rs11580845	25283356
1	RUNX3	864	runt-related transcription factor 3	rs4648888	25286151
1	RUNX3	864	runt-related transcription factor 3	rs4288539	25282993
1	RUNX3	864	runt-related transcription factor 3	rs11249208	25283126
1	RUNX3	864	runt-related transcription factor 3	rs1848185	25282961
1	RUNX3	864	runt-related transcription factor 3	rs1848186	25282856
1	RUNX3	864	runt-related transcription factor 3	rs12128982	25290446
1	RUNX3	864	runt-related transcription factor 3	rs11249209	25289427
1	RUNX3	864	runt-related transcription factor 3	rs1006265	25281043
1	RUNX3	864	runt-related transcription factor 3	rs12117581	25272809
1	RUNX3	864	runt-related transcription factor 3	rs2135756	25279180
1	RUNX3	864	runt-related transcription factor 3	rs7527098	25284666
1	RUNX3	864	runt-related transcription factor 3	rs906296	25264658
1	RUNX3	864	runt-related transcription factor 3	rs6688452	25236934
1	RUNX3	864	runt-related transcription factor 3	rs11249206	25277982
1	RUNX3	864	runt-related transcription factor 3	rs1507099	25278451
1	RUNX3	864	runt-related transcription factor 3	rs7551188	25273200
1	RUNX3	864	runt-related transcription factor 3	rs876109	25273288
1	RUNX3	864	runt-related transcription factor 3	rs2282718	25241056
1	RUNX3	864	runt-related transcription factor 3	rs1395621	25270572
1	RUNX3	864	runt-related transcription factor 3	rs12124894	25280908
1	RUNX3	864	runt-related transcription factor 3	rs4478762	25281015
1	RUNX3	864	runt-related transcription factor 3	rs4649038	25267922
1	RUNX3	864	runt-related transcription factor 3	rs6688058	25274998
1	RUNX3	864	runt-related transcription factor 3	rs7537912	25243598
1	RUNX3	864	runt-related transcription factor 3	rs7535613	25243474
1	RUNX3	864	runt-related transcription factor 3	rs2236851	25243554
1	RUNX3	864	runt-related transcription factor 3	rs12137677	25242926
1	SERPINC1	462	serpin peptidase inhibitor, clade C (antithrombin), member 1	rs2227612	173875401
1	SERPINC1	462	serpin peptidase inhibitor, clade C (antithrombin), member 1	rs2227588	173887443
1	SERPINC1	462	serpin peptidase inhibitor, clade C (antithrombin), member 1	rs5877	173878862
1	SERPINC1	462	serpin peptidase inhibitor, clade C (antithrombin), member 1	rs5878	173878832
1	SERPINC1	462	serpin peptidase inhibitor, clade C (antithrombin), member 1	rs941989	173881871
1	SERPINC1	462	serpin peptidase inhibitor, clade C (antithrombin), member 1	rs2227603	173882548
1	SERPINC1	462	serpin peptidase inhibitor, clade C (antithrombin), member 1	rs2227607	173880752
1	SERPINC1	462	serpin peptidase inhibitor, clade C (antithrombin), member 1	rs2759328	173876705
1	SERPINC1	462	serpin peptidase inhibitor, clade C (antithrombin), member 1	rs2227589	173886216
1	SERPINC1	462	serpin peptidase inhibitor, clade C (antithrombin), member 1	rs941988	173881893
1	SERPINC1	462	serpin peptidase inhibitor, clade C (antithrombin), member 1	rs2227592	173885712
1	TGFB2	7042	transforming growth factor, beta 2	rs11466376	218543470
1	TGFB2	7042	transforming growth factor, beta 2	rs10482807	218606948
1	TGFB2	7042	transforming growth factor, beta 2	rs10482751	218556297
1	TGFB2	7042	transforming growth factor, beta 2	rs4846267	218560165
1	TGFB2	7042	transforming growth factor, beta 2	rs2027567	218558588
1	TGFB2	7042	transforming growth factor, beta 2	rs2027566	218558327
1	TGFB2	7042	transforming growth factor, beta 2	rs12029576	218559475
1	TGFB2	7042	transforming growth factor, beta 2	rs1317681	218575202
1	TGFB2	7042	transforming growth factor, beta 2	rs10863396	218559032
1	TGFB2	7042	transforming growth factor, beta 2	rs17047804	218582778
1	TGFB2	7042	transforming growth factor, beta 2	rs10482808	218607297
1	TGFB2	7042	transforming growth factor, beta 2	rs947712	218564881
1	TGFB2	7042	transforming growth factor, beta 2	rs1539399	218565324
1	TGFB2	7042	transforming growth factor, beta 2	rs1797071	218581509
1	TGFB2	7042	transforming growth factor, beta 2	rs10779329	218573741
1	TGFB2	7042	transforming growth factor, beta 2	rs2000220	218587636
1	TGFB2	7042	transforming growth factor, beta 2	rs2796822	218586132
1	TGFB2	7042	transforming growth factor, beta 2	rs2796819	218580370
1	TGFB2	7042	transforming growth factor, beta 2	rs6662137	218542059
1	TGFB2	7042	transforming growth factor, beta 2	rs17558745	218548521
1	TGFB2	7042	transforming growth factor, beta 2	rs1891467	218579985
1	TGFB2	7042	transforming growth factor, beta 2	rs2796813	218589197
1	TGFB2	7042	transforming growth factor, beta 2	rs2796814	218561581
1	TGFB2	7042	transforming growth factor, beta 2	rs2799097	218524632
1	TGFB2	7042	transforming growth factor, beta 2	rs4335431	218557609
1	TGFB2	7042	transforming growth factor, beta 2	rs12088448	218546170
1	TGFB2	7042	transforming growth factor, beta 2	rs11466381	218558445
1	TGFB2	7042	transforming growth factor, beta 2	rs12058490	218559280
1	TGFB2	7042	transforming growth factor, beta 2	rs10482793	218605524
1	TGFB2	7042	transforming growth factor, beta 2	rs2009112	218553529
1	TGFB2	7042	transforming growth factor, beta 2	rs10482771	218579751
1	TGFB2	7042	transforming growth factor, beta 2	rs11118103	218579644
1	TGFB2	7042	transforming growth factor, beta 2	rs10482832	218612507
1	TGFB2	7042	transforming growth factor, beta 2	rs10482750	218556036
1	TGFB2	7042	transforming growth factor, beta 2	rs7554934	218604392
1	TGFB2	7042	transforming growth factor, beta 2	rs10482791	218605305
1	TGFB2	7042	transforming growth factor, beta 2	rs6678287	218611475
1	TGFB2	7042	transforming growth factor, beta 2	rs12088579	218523525
1	TGFB2	7042	transforming growth factor, beta 2	rs17047756	218559875
1	TGFB2	7042	transforming growth factor, beta 2	rs3737977	218616328
1	TGFB2	7042	transforming growth factor, beta 2	rs10482819	218609736
1	TGFB2	7042	transforming growth factor, beta 2	rs1418555	218523650
1	TGFB2	7042	transforming growth factor, beta 2	rs17047703	218525588
1	TGFB2	7042	transforming growth factor, beta 2	rs4846476	218526228
1	TGFB2	7042	transforming growth factor, beta 2	rs11466383	218558531
1	TGFB2	7042	transforming growth factor, beta 2	rs11581605	218524304
1	TGFB2	7042	transforming growth factor, beta 2	rs2799085	218552455
1	TGFB2	7042	transforming growth factor, beta 2	rs6604604	218517668
1	TGFB2	7042	transforming growth factor, beta 2	rs6691070	218516759
1	TGFB2	7042	transforming growth factor, beta 2	rs10482833	218612625
1	TGFB2	7042	transforming growth factor, beta 2	rs17047682	218523025
1	TGFB2	7042	transforming growth factor, beta 2	rs12405215	218562708
1	TGFB2	7042	transforming growth factor, beta 2	rs2796820	218581447
1	TGFB2	7042	transforming growth factor, beta 2	rs2799103	218584419
1	TGFB2	7042	transforming growth factor, beta 2	rs6658835	218520995
1	TGFB2	7042	transforming growth factor, beta 2	rs7528564	218571066
1	TGFB2	7042	transforming growth factor, beta 2	rs7515588	218572808
1	TGFB2	7042	transforming growth factor, beta 2	rs9308385	218605956
1	TGFB2	7042	transforming growth factor, beta 2	rs12405805	218592115
1	TGFB2	7042	transforming growth factor, beta 2	rs1890994	218604709
1	TGFB2	7042	transforming growth factor, beta 2	rs6703224	218574789
1	TGFB2	7042	transforming growth factor, beta 2	rs10482796	218605635
1	TGFB2	7042	transforming growth factor, beta 2	rs6604609	218568482
1	TGFB2	7042	transforming growth factor, beta 2	rs12022831	218566878
1	TGFB2	7042	transforming growth factor, beta 2	rs1342586	218597859
1	TGFB2	7042	transforming growth factor, beta 2	rs10482836	218614022
1	TGFB2	7042	transforming growth factor, beta 2	rs10482775	218580459
1	TGFB2	7042	transforming growth factor, beta 2	rs10863397	218585248
1	TGFB2	7042	transforming growth factor, beta 2	rs2796823	218586214
1	TGFB2	7042	transforming growth factor, beta 2	rs12048049	218597297
1	TGFB2	7042	transforming growth factor, beta 2	rs12035819	218581595
1	TGFB2	7042	transforming growth factor, beta 2	rs11118097	218564644
1	TGFB2	7042	transforming growth factor, beta 2	rs10482795	218605609
1	TGFB2	7042	transforming growth factor, beta 2	rs2798631	218611878
1	TGFB2	7042	transforming growth factor, beta 2	rs2796821	218585821
1	TGFB2	7042	transforming growth factor, beta 2	rs10482772	218579853
1	TGFB2	7042	transforming growth factor, beta 2	rs2799083	218581617
1	TGFB2	7042	transforming growth factor, beta 2	rs6657275	218596461
1	TGFB2	7042	transforming growth factor, beta 2	rs1418553	218610254
1	TGFB2	7042	transforming growth factor, beta 2	rs10482766	218562868
1	TGFB2	7042	transforming growth factor, beta 2	rs1417488	218523730
1	TGFB2	7042	transforming growth factor, beta 2	rs991967	218615451
1	TGFB2	7042	transforming growth factor, beta 2	rs6704255	218617543
1	TGFB2	7042	transforming growth factor, beta 2	rs6683598	218617900
1	TGFB2	7042	transforming growth factor, beta 2	rs6684205	218609702
1	TGFB2	7042	transforming growth factor, beta 2	rs4846479	218598410
1	TGFB2	7042	transforming growth factor, beta 2	rs4846480	218598469
1	TGFB2	7042	transforming growth factor, beta 2	rs2799090	218568829
1	TGFB2	7042	transforming growth factor, beta 2	rs2796817	218551008
1	TGFB2	7042	transforming growth factor, beta 2	rs6658473	218600419
1	TGFB2	7042	transforming growth factor, beta 2	rs1890995	218604678
1	TGFB2	7042	transforming growth factor, beta 2	rs3892225	218553297
1	TIE1	7075	tyrosine kinase with immunoglobulin-like and EGF-like domains 1	rs3806402	43764681
1	TIE1	7075	tyrosine kinase with immunoglobulin-like and EGF-like domains 1	rs1999595	43777852
1	TIE1	7075	tyrosine kinase with immunoglobulin-like and EGF-like domains 1	rs1198979	43767747
1	TIE1	7075	tyrosine kinase with immunoglobulin-like and EGF-like domains 1	rs11210834	43787437
1	TIE1	7075	tyrosine kinase with immunoglobulin-like and EGF-like domains 1	rs7527092	43767138
1	TIE1	7075	tyrosine kinase with immunoglobulin-like and EGF-like domains 1	rs2282225	43774495
1	TIE1	7075	tyrosine kinase with immunoglobulin-like and EGF-like domains 1	rs6694318	43775477
1	TIE1	7075	tyrosine kinase with immunoglobulin-like and EGF-like domains 1	rs2282226	43774878
1	TIE1	7075	tyrosine kinase with immunoglobulin-like and EGF-like domains 1	rs1556581	43772190
1	TIE1	7075	tyrosine kinase with immunoglobulin-like and EGF-like domains 1	rs3120122	43771660
1	TIE1	7075	tyrosine kinase with immunoglobulin-like and EGF-like domains 1	rs3120044	43771090
1	TIE1	7075	tyrosine kinase with immunoglobulin-like and EGF-like domains 1	rs1467809	43774437
1	TIE1	7075	tyrosine kinase with immunoglobulin-like and EGF-like domains 1	rs4660729	43767900
1	TIE1	7075	tyrosine kinase with immunoglobulin-like and EGF-like domains 1	rs12566247	43767569
1	TIE1	7075	tyrosine kinase with immunoglobulin-like and EGF-like domains 1	rs2275180	43773033
1	TIE1	7075	tyrosine kinase with immunoglobulin-like and EGF-like domains 1	rs3120276	43779564
1	TIE1	7075	tyrosine kinase with immunoglobulin-like and EGF-like domains 1	rs2991990	43779869
1	TIE1	7075	tyrosine kinase with immunoglobulin-like and EGF-like domains 1	rs3768046	43766426
1	TIE1	7075	tyrosine kinase with immunoglobulin-like and EGF-like domains 1	rs1098182	43785768
1	TIE1	7075	tyrosine kinase with immunoglobulin-like and EGF-like domains 1	rs1198982	43782846
1	TIE1	7075	tyrosine kinase with immunoglobulin-like and EGF-like domains 1	rs1199039	43784956
1	TIE1	7075	tyrosine kinase with immunoglobulin-like and EGF-like domains 1	rs1209384	43765089
1	VANGL1	81839	VANGL planar cell polarity protein 1	rs12742979	116230657
1	VANGL1	81839	VANGL planar cell polarity protein 1	rs12738040	116230000
1	VANGL1	81839	VANGL planar cell polarity protein 1	rs12737612	116204217
1	VANGL1	81839	VANGL planar cell polarity protein 1	rs11590595	116222216
1	VANGL1	81839	VANGL planar cell polarity protein 1	rs10801911	116203864
1	VANGL1	81839	VANGL planar cell polarity protein 1	rs3010380	116188971
1	VANGL1	81839	VANGL planar cell polarity protein 1	rs3010379	116186175
1	VANGL1	81839	VANGL planar cell polarity protein 1	rs10923142	116204661
1	VANGL1	81839	VANGL planar cell polarity protein 1	rs17034230	116239266
1	VANGL1	81839	VANGL planar cell polarity protein 1	rs3811006	116240212
1	VANGL1	81839	VANGL planar cell polarity protein 1	rs11590213	116219941
1	VANGL1	81839	VANGL planar cell polarity protein 1	rs12752458	116207111
1	VANGL1	81839	VANGL planar cell polarity protein 1	rs4425985	116207833
1	VANGL1	81839	VANGL planar cell polarity protein 1	rs12043786	116209550
1	VANGL1	81839	VANGL planar cell polarity protein 1	rs2999459	116183642
1	VANGL1	81839	VANGL planar cell polarity protein 1	rs6659181	116203016
1	VANGL1	81839	VANGL planar cell polarity protein 1	rs6658884	116202811
1	VANGL1	81839	VANGL planar cell polarity protein 1	rs2997743	116190584
1	VANGL1	81839	VANGL planar cell polarity protein 1	rs12145661	116228220
1	VANGL1	81839	VANGL planar cell polarity protein 1	rs4839469	116206423
1	VANGL1	81839	VANGL planar cell polarity protein 1	rs11589651	116218138
1	VANGL1	81839	VANGL planar cell polarity protein 1	rs3811010	116235749
1	VANGL1	81839	VANGL planar cell polarity protein 1	rs10923144	116205206
1	VANGL1	81839	VANGL planar cell polarity protein 1	rs4433392	116209709
1	VANGL1	81839	VANGL planar cell polarity protein 1	rs17034114	116200790
1	VANGL1	81839	VANGL planar cell polarity protein 1	rs4132224	116200935
1	VANGL1	81839	VANGL planar cell polarity protein 1	rs4284265	116220533
1	VANGL1	81839	VANGL planar cell polarity protein 1	rs11586937	116217663
1	VANGL1	81839	VANGL planar cell polarity protein 1	rs12137699	116209762
1	VANGL1	81839	VANGL planar cell polarity protein 1	rs17034100	116195748
1	VANGL1	81839	VANGL planar cell polarity protein 1	rs12133715	116208598
1	VANGL1	81839	VANGL planar cell polarity protein 1	rs4440850	116197810
1	VANGL1	81839	VANGL planar cell polarity protein 1	rs12137412	116214846
1	VANGL1	81839	VANGL planar cell polarity protein 1	rs4839472	116237496
1	VANGL1	81839	VANGL planar cell polarity protein 1	rs9428077	116200168
1	VANGL1	81839	VANGL planar cell polarity protein 1	rs3811011	116234416
1	VANGL1	81839	VANGL planar cell polarity protein 1	rs3204955	116235277
1	VANGL1	81839	VANGL planar cell polarity protein 1	rs10923204	116237023
1	VANGL1	81839	VANGL planar cell polarity protein 1	rs3811007	116240199
1	VANGL1	81839	VANGL planar cell polarity protein 1	rs10494179	116239368
1	VANGL1	81839	VANGL planar cell polarity protein 1	rs6673301	116241211
1	VANGL1	81839	VANGL planar cell polarity protein 1	rs10801933	116239751
1	VANGL1	81839	VANGL planar cell polarity protein 1	rs17034226	116238478
1	VANGL1	81839	VANGL planar cell polarity protein 1	rs10923153	116213909
1	VANGL1	81839	VANGL planar cell polarity protein 1	rs4428890	116205848
1	VANGL1	81839	VANGL planar cell polarity protein 1	rs4344329	116208803
1	VANGL1	81839	VANGL planar cell polarity protein 1	rs12121158	116236351
1	VANGL1	81839	VANGL planar cell polarity protein 1	rs7540389	116205021
1	VANGL1	81839	VANGL planar cell polarity protein 1	rs12568559	116223259
1	VANGL1	81839	VANGL planar cell polarity protein 1	rs4440851	116208597
1	VANGL1	81839	VANGL planar cell polarity protein 1	rs6699584	116223313
1	VANGL1	81839	VANGL planar cell polarity protein 1	rs17500488	116211763
1	VANGL1	81839	VANGL planar cell polarity protein 1	rs6428677	116240026
1	VANGL1	81839	VANGL planar cell polarity protein 1	rs4348723	116239633
1	VANGL1	81839	VANGL planar cell polarity protein 1	rs10923156	116219323
1	VANGL1	81839	VANGL planar cell polarity protein 1	rs6699583	116223306
1	VANGL1	81839	VANGL planar cell polarity protein 1	rs12739928	116206951
1	VANGL1	81839	VANGL planar cell polarity protein 1	rs10923168	116222970
1	VANGL1	81839	VANGL planar cell polarity protein 1	rs10923169	116223008
1	VANGL1	81839	VANGL planar cell polarity protein 1	rs6671952	116220358
1	VANGL1	81839	VANGL planar cell polarity protein 1	rs12137858	116212610
1	VANGL1	81839	VANGL planar cell polarity protein 1	rs4276921	116208245
1	VANGL1	81839	VANGL planar cell polarity protein 1	rs10923176	116224925
1	VANGL1	81839	VANGL planar cell polarity protein 1	rs10923174	116224788
1	VANGL1	81839	VANGL planar cell polarity protein 1	rs10923177	116225180
1	VANGL1	81839	VANGL planar cell polarity protein 1	rs11590278	116213785
1	VANGL1	81839	VANGL planar cell polarity protein 1	rs10754330	116224940
1	VANGL1	81839	VANGL planar cell polarity protein 1	rs4839471	116220926
1	VANGL1	81839	VANGL planar cell polarity protein 1	rs12039617	116207484
1	VANGL1	81839	VANGL planar cell polarity protein 1	rs2999460	116219019
1	VANGL1	81839	VANGL planar cell polarity protein 1	rs4571967	116220451
1	VANGL1	81839	VANGL planar cell polarity protein 1	rs10754329	116214111
1	VANGL1	81839	VANGL planar cell polarity protein 1	rs12144356	116226459
1	VANGL1	81839	VANGL planar cell polarity protein 1	rs6659208	116203096
1	VANGL1	81839	VANGL planar cell polarity protein 1	rs10754332	116226005
1	VANGL1	81839	VANGL planar cell polarity protein 1	rs10801913	116214279
1	VANGL1	81839	VANGL planar cell polarity protein 1	rs12402914	116233410
1	VANGL1	81839	VANGL planar cell polarity protein 1	rs10801914	116217036
1	VANGL1	81839	VANGL planar cell polarity protein 1	rs3811013	116234083
1	VANGL1	81839	VANGL planar cell polarity protein 1	rs11576977	116232986
1	VANGL1	81839	VANGL planar cell polarity protein 1	rs10923143	116204807
1	VANGL1	81839	VANGL planar cell polarity protein 1	rs9428201	116202014
1	VANGL1	81839	VANGL planar cell polarity protein 1	rs3010382	116197610
1	VANGL1	81839	VANGL planar cell polarity protein 1	rs12408340	116215165
1	VANGL1	81839	VANGL planar cell polarity protein 1	rs10923179	116225709
1	VANGL1	81839	VANGL planar cell polarity protein 1	rs3811008	116236581
1	VANGL1	81839	VANGL planar cell polarity protein 1	rs10923133	116201064
1	VANGL1	81839	VANGL planar cell polarity protein 1	rs17559092	116196994
1	VANGL1	81839	VANGL planar cell polarity protein 1	rs6700610	116234505
1	VANGL1	81839	VANGL planar cell polarity protein 1	rs3811012	116234313
1	VANGL1	81839	VANGL planar cell polarity protein 1	rs17034118	116203247
1	VANGL1	81839	VANGL planar cell polarity protein 1	rs12134884	116209857
1	VANGL1	81839	VANGL planar cell polarity protein 1	rs17034249	116240721
1	VANGL1	81839	VANGL planar cell polarity protein 1	rs17501284	116227379
1	VANGL1	81839	VANGL planar cell polarity protein 1	rs11811813	116227664
1	VANGL1	81839	VANGL planar cell polarity protein 1	rs12759726	116215794
1	VANGL1	81839	VANGL planar cell polarity protein 1	rs11800022	116227638
1	VANGL2	57216	VANGL planar cell polarity protein 2	rs4656907	160388141
1	VANGL2	57216	VANGL planar cell polarity protein 2	rs7513382	160372109
1	VANGL2	57216	VANGL planar cell polarity protein 2	rs12086448	160393905
1	VANGL2	57216	VANGL planar cell polarity protein 2	rs11586476	160387591
1	VANGL2	57216	VANGL planar cell polarity protein 2	rs12088083	160391575
1	VANGL2	57216	VANGL planar cell polarity protein 2	rs12083518	160391779
1	VANGL2	57216	VANGL planar cell polarity protein 2	rs12087593	160394173
1	VANGL2	57216	VANGL planar cell polarity protein 2	rs12744299	160392154
1	VANGL2	57216	VANGL planar cell polarity protein 2	rs17380127	160394937
1	VANGL2	57216	VANGL planar cell polarity protein 2	rs12085898	160392393
1	VANGL2	57216	VANGL planar cell polarity protein 2	rs17371401	160386082
1	VANGL2	57216	VANGL planar cell polarity protein 2	rs11265386	160373957
1	VANGL2	57216	VANGL planar cell polarity protein 2	rs6427518	160391398
1	VANGL2	57216	VANGL planar cell polarity protein 2	rs12564849	160373812
1	VANGL2	57216	VANGL planar cell polarity protein 2	rs4656906	160383050
1	VANGL2	57216	VANGL planar cell polarity protein 2	rs11582932	160369372
1	VANGL2	57216	VANGL planar cell polarity protein 2	rs11265388	160377435
1	VANGL2	57216	VANGL planar cell polarity protein 2	rs12077845	160382190
1	VANGL2	57216	VANGL planar cell polarity protein 2	rs6684307	160385069
1	VANGL2	57216	VANGL planar cell polarity protein 2	rs11806185	160382872
1	VANGL2	57216	VANGL planar cell polarity protein 2	rs11265393	160398842
1	VANGL2	57216	VANGL planar cell polarity protein 2	rs1324739	160397254
1	VANGL2	57216	VANGL planar cell polarity protein 2	rs6663715	160376877
1	VANGL2	57216	VANGL planar cell polarity protein 2	rs2369608	160377499
1	VANGL2	57216	VANGL planar cell polarity protein 2	rs2147474	160377783
1	VANGL2	57216	VANGL planar cell polarity protein 2	rs16831953	160376015
1	VANGL2	57216	VANGL planar cell polarity protein 2	rs12090877	160376060
1	WLS	79971	wntless Wnt ligand secretion mediator	rs17130574	68665849
1	WLS	79971	wntless Wnt ligand secretion mediator	rs17130583	68674957
1	WLS	79971	wntless Wnt ligand secretion mediator	rs12563946	68692744
1	WLS	79971	wntless Wnt ligand secretion mediator	rs12047406	68696214
1	WLS	79971	wntless Wnt ligand secretion mediator	rs10493438	68687697
1	WLS	79971	wntless Wnt ligand secretion mediator	rs17130585	68682111
1	WLS	79971	wntless Wnt ligand secretion mediator	rs12028757	68686111
1	WLS	79971	wntless Wnt ligand secretion mediator	rs10493437	68686629
1	WLS	79971	wntless Wnt ligand secretion mediator	rs4655789	68694251
1	WLS	79971	wntless Wnt ligand secretion mediator	rs2820509	68673475
1	WLS	79971	wntless Wnt ligand secretion mediator	rs2820472	68694307
1	WLS	79971	wntless Wnt ligand secretion mediator	rs2915124	68688538
1	WLS	79971	wntless Wnt ligand secretion mediator	rs7529246	68667683
1	WLS	79971	wntless Wnt ligand secretion mediator	rs10493436	68686391
1	WLS	79971	wntless Wnt ligand secretion mediator	rs989842	68680929
1	WLS	79971	wntless Wnt ligand secretion mediator	rs10889751	68676529
1	WLS	79971	wntless Wnt ligand secretion mediator	rs1367444	68638980
1	WLS	79971	wntless Wnt ligand secretion mediator	rs12049125	68642932
1	WLS	79971	wntless Wnt ligand secretion mediator	rs12406162	68643611
1	WLS	79971	wntless Wnt ligand secretion mediator	rs1367446	68634641
1	WLS	79971	wntless Wnt ligand secretion mediator	rs17130486	68585214
1	WLS	79971	wntless Wnt ligand secretion mediator	rs2772304	68636580
1	WLS	79971	wntless Wnt ligand secretion mediator	rs2183269	68668430
1	WLS	79971	wntless Wnt ligand secretion mediator	rs1367445	68634779
1	WLS	79971	wntless Wnt ligand secretion mediator	rs2566755	68635390
1	WLS	79971	wntless Wnt ligand secretion mediator	rs1430742	68635075
1	WLS	79971	wntless Wnt ligand secretion mediator	rs17130569	68664667
1	WLS	79971	wntless Wnt ligand secretion mediator	rs2566757	68634144
1	WLS	79971	wntless Wnt ligand secretion mediator	rs2270	68585783
1	WLS	79971	wntless Wnt ligand secretion mediator	rs7526959	68566576
1	WLS	79971	wntless Wnt ligand secretion mediator	rs4655577	68651465
1	WLS	79971	wntless Wnt ligand secretion mediator	rs4655786	68647104
1	WLS	79971	wntless Wnt ligand secretion mediator	rs2566788	68609006
1	WLS	79971	wntless Wnt ligand secretion mediator	rs1033975	68567848
1	WLS	79971	wntless Wnt ligand secretion mediator	rs7511845	68665174
1	WLS	79971	wntless Wnt ligand secretion mediator	rs11805150	68568921
1	WLS	79971	wntless Wnt ligand secretion mediator	rs12132335	68634642
1	WLS	79971	wntless Wnt ligand secretion mediator	rs12045734	68657899
1	WLS	79971	wntless Wnt ligand secretion mediator	rs2566785	68604094
1	WLS	79971	wntless Wnt ligand secretion mediator	rs12034190	68642066
1	WLS	79971	wntless Wnt ligand secretion mediator	rs7554551	68665023
1	WLS	79971	wntless Wnt ligand secretion mediator	rs983034	68603586
1	WLS	79971	wntless Wnt ligand secretion mediator	rs10158359	68587883
1	WLS	79971	wntless Wnt ligand secretion mediator	rs2566753	68654867
1	WLS	79971	wntless Wnt ligand secretion mediator	rs12037394	68638729
1	WLS	79971	wntless Wnt ligand secretion mediator	rs12092419	68590604
1	WLS	79971	wntless Wnt ligand secretion mediator	rs2566759	68631792
1	WLS	79971	wntless Wnt ligand secretion mediator	rs187922	68576820
1	WLS	79971	wntless Wnt ligand secretion mediator	rs1346865	68639135
1	WLS	79971	wntless Wnt ligand secretion mediator	rs2566758	68632483
1	WLS	79971	wntless Wnt ligand secretion mediator	rs12030386	68638667
1	WLS	79971	wntless Wnt ligand secretion mediator	rs10493434	68632457
1	WLS	79971	wntless Wnt ligand secretion mediator	rs11209225	68631502
1	WLS	79971	wntless Wnt ligand secretion mediator	rs269353	68574443
1	WLS	79971	wntless Wnt ligand secretion mediator	rs9436797	68567418
1	WLS	79971	wntless Wnt ligand secretion mediator	rs11209216	68571431
1	WLS	79971	wntless Wnt ligand secretion mediator	rs12070956	68623492
1	WLS	79971	wntless Wnt ligand secretion mediator	rs17541189	68621990
1	WLS	79971	wntless Wnt ligand secretion mediator	rs2419343	68630667
1	WLS	79971	wntless Wnt ligand secretion mediator	rs2435841	68581947
1	WLS	79971	wntless Wnt ligand secretion mediator	rs12733835	68622994
1	WLS	79971	wntless Wnt ligand secretion mediator	rs4655578	68695236
1	WLS	79971	wntless Wnt ligand secretion mediator	rs1367447	68634030
1	WLS	79971	wntless Wnt ligand secretion mediator	rs2566761	68581861
1	WLS	79971	wntless Wnt ligand secretion mediator	rs1816317	68608003
1	WLS	79971	wntless Wnt ligand secretion mediator	rs2566760	68581702
1	WLS	79971	wntless Wnt ligand secretion mediator	rs7530949	68581974
1	WLS	79971	wntless Wnt ligand secretion mediator	rs10889746	68589282
1	WLS	79971	wntless Wnt ligand secretion mediator	rs10889745	68588996
1	WLS	79971	wntless Wnt ligand secretion mediator	rs2566774	68694877
1	WLS	79971	wntless Wnt ligand secretion mediator	rs12031543	68664315
1	WLS	79971	wntless Wnt ligand secretion mediator	rs1831297	68603731
1	WLS	79971	wntless Wnt ligand secretion mediator	rs11209233	68686315
1	WLS	79971	wntless Wnt ligand secretion mediator	rs2566786	68605791
1	WLS	79971	wntless Wnt ligand secretion mediator	rs1430753	68692642
1	WLS	79971	wntless Wnt ligand secretion mediator	rs1430751	68588299
1	WLS	79971	wntless Wnt ligand secretion mediator	rs1033973	68566993
1	WLS	79971	wntless Wnt ligand secretion mediator	rs891528	68640353
1	WLS	79971	wntless Wnt ligand secretion mediator	rs12090994	68623009
1	WLS	79971	wntless Wnt ligand secretion mediator	rs6671127	68571220
1	WLS	79971	wntless Wnt ligand secretion mediator	rs12741473	68581999
1	WLS	79971	wntless Wnt ligand secretion mediator	rs9436368	68572378
1	WLS	79971	wntless Wnt ligand secretion mediator	rs12127166	68569706
1	WLS	79971	wntless Wnt ligand secretion mediator	rs10789257	68595593
1	WLS	79971	wntless Wnt ligand secretion mediator	rs2772283	68599901
1	WLS	79971	wntless Wnt ligand secretion mediator	rs1556157	68611243
1	WLS	79971	wntless Wnt ligand secretion mediator	rs9970306	68613579
1	WLS	79971	wntless Wnt ligand secretion mediator	rs269350	68591405
1	WLS	79971	wntless Wnt ligand secretion mediator	rs7529360	68609967
1	WLS	79971	wntless Wnt ligand secretion mediator	rs7062	68591253
1	WLS	79971	wntless Wnt ligand secretion mediator	rs2288660	68619490
1	WLS	79971	wntless Wnt ligand secretion mediator	rs944082	68643091
1	WLS	79971	wntless Wnt ligand secretion mediator	rs3736934	68588137
1	WLS	79971	wntless Wnt ligand secretion mediator	rs17130533	68618634
1	WLS	79971	wntless Wnt ligand secretion mediator	rs2820473	68694377
1	WLS	79971	wntless Wnt ligand secretion mediator	rs1430754	68603432
1	WLS	79971	wntless Wnt ligand secretion mediator	rs3001035	68688257
1	WLS	79971	wntless Wnt ligand secretion mediator	rs12217115	68585708
1	WLS	79971	wntless Wnt ligand secretion mediator	rs2820471	68691028
1	WLS	79971	wntless Wnt ligand secretion mediator	rs12740674	68587458
1	WLS	79971	wntless Wnt ligand secretion mediator	rs3762371	68620762
1	WLS	79971	wntless Wnt ligand secretion mediator	rs12064323	68601181
1	WLS	79971	wntless Wnt ligand secretion mediator	rs12062874	68600278
1	WLS	79971	wntless Wnt ligand secretion mediator	rs17482018	68619602
1	WLS	79971	wntless Wnt ligand secretion mediator	rs2419659	68645908
1	WLS	79971	wntless Wnt ligand secretion mediator	rs4655776	68593131
1	WLS	79971	wntless Wnt ligand secretion mediator	rs2566776	68678424
1	WLS	79971	wntless Wnt ligand secretion mediator	rs2986217	68582644
1	WLS	79971	wntless Wnt ligand secretion mediator	rs1430750	68588208
1	WLS	79971	wntless Wnt ligand secretion mediator	rs2986216	68582671
1	WLS	79971	wntless Wnt ligand secretion mediator	rs12046920	68586620
1	WLS	79971	wntless Wnt ligand secretion mediator	rs714281	68602924
1	WLS	79971	wntless Wnt ligand secretion mediator	rs4655576	68597672
1	WLS	79971	wntless Wnt ligand secretion mediator	rs11209218	68583264
1	WLS	79971	wntless Wnt ligand secretion mediator	rs2566787	68605960
1	WLS	79971	wntless Wnt ligand secretion mediator	rs2566784	68602735
1	WLS	79971	wntless Wnt ligand secretion mediator	rs7552304	68597121
1	WLS	79971	wntless Wnt ligand secretion mediator	rs1033974	68567812
1	WLS	79971	wntless Wnt ligand secretion mediator	rs2772311	68593235
1	WLS	79971	wntless Wnt ligand secretion mediator	rs2820483	68594640
1	WLS	79971	wntless Wnt ligand secretion mediator	rs12092498	68590734
1	WLS	79971	wntless Wnt ligand secretion mediator	rs2566783	68599886
1	WLS	79971	wntless Wnt ligand secretion mediator	rs1017338	68590262
1	WLS	79971	wntless Wnt ligand secretion mediator	rs1017336	68590177
1	WLS	79971	wntless Wnt ligand secretion mediator	rs1046835	68591173
1	WLS	79971	wntless Wnt ligand secretion mediator	rs2243989	68661040
1	WLS	79971	wntless Wnt ligand secretion mediator	rs1367448	68633924
1	WLS	79971	wntless Wnt ligand secretion mediator	rs10889748	68589935
1	WLS	79971	wntless Wnt ligand secretion mediator	rs17482952	68639385
1	WLS	79971	wntless Wnt ligand secretion mediator	rs1046852	68591104
1	WLS	79971	wntless Wnt ligand secretion mediator	rs1017337	68590193
1	WLS	79971	wntless Wnt ligand secretion mediator	rs3748705	68624878
1	WLS	79971	wntless Wnt ligand secretion mediator	rs9436798	68569678
1	WLS	79971	wntless Wnt ligand secretion mediator	rs17483057	68640781
1	WLS	79971	wntless Wnt ligand secretion mediator	rs13375520	68572797
1	WLS	79971	wntless Wnt ligand secretion mediator	rs6677666	68640101
1	WLS	79971	wntless Wnt ligand secretion mediator	rs17130546	68643147
1	WLS	79971	wntless Wnt ligand secretion mediator	rs9436367	68569771
1	WLS	79971	wntless Wnt ligand secretion mediator	rs12028158	68608446
1	WLS	79971	wntless Wnt ligand secretion mediator	rs1367452	68586013
1	WLS	79971	wntless Wnt ligand secretion mediator	rs4655777	68594720
1	WLS	79971	wntless Wnt ligand secretion mediator	rs2820510	68675557
1	WLS	79971	wntless Wnt ligand secretion mediator	rs17542364	68643922
1	WLS	79971	wntless Wnt ligand secretion mediator	rs7552003	68667762
1	WLS	79971	wntless Wnt ligand secretion mediator	rs17130488	68586296
1	WLS	79971	wntless Wnt ligand secretion mediator	rs12133637	68647854
1	WLS	79971	wntless Wnt ligand secretion mediator	rs2039154	68662813
1	WLS	79971	wntless Wnt ligand secretion mediator	rs729885	68645491
1	WLS	79971	wntless Wnt ligand secretion mediator	rs2772291	68670325
1	WLS	79971	wntless Wnt ligand secretion mediator	rs1036066	68660205
1	WLS	79971	wntless Wnt ligand secretion mediator	rs17130550	68645765
1	WLS	79971	wntless Wnt ligand secretion mediator	rs2820504	68668517
1	WLS	79971	wntless Wnt ligand secretion mediator	rs2820507	68669537
1	WLS	79971	wntless Wnt ligand secretion mediator	rs2566750	68669479
1	WLS	79971	wntless Wnt ligand secretion mediator	rs17130587	68684262
1	WLS	79971	wntless Wnt ligand secretion mediator	rs3736935	68588106
1	WLS	79971	wntless Wnt ligand secretion mediator	rs17130586	68682119
1	WLS	79971	wntless Wnt ligand secretion mediator	rs17130551	68646749
1	WLS	79971	wntless Wnt ligand secretion mediator	rs2149823	68668292
1	WLS	79971	wntless Wnt ligand secretion mediator	rs1430739	68663372
1	WLS	79971	wntless Wnt ligand secretion mediator	rs2271	68585667
1	WLS	79971	wntless Wnt ligand secretion mediator	rs2772280	68695148
1	WLS	79971	wntless Wnt ligand secretion mediator	rs729884	68645917
1	WLS	79971	wntless Wnt ligand secretion mediator	rs2772286	68685389
1	WLS	79971	wntless Wnt ligand secretion mediator	rs10158352	68587777
1	WLS	79971	wntless Wnt ligand secretion mediator	rs1430759	68619511
1	WLS	79971	wntless Wnt ligand secretion mediator	rs10158351	68587768
1	WLS	79971	wntless Wnt ligand secretion mediator	rs2820500	68658961
1	WLS	79971	wntless Wnt ligand secretion mediator	rs12034358	68642569
1	WLS	79971	wntless Wnt ligand secretion mediator	rs919540	68663143
1	WLS	79971	wntless Wnt ligand secretion mediator	rs1430741	68654276
1	WLS	79971	wntless Wnt ligand secretion mediator	rs2116047	68661751
1	WLS	79971	wntless Wnt ligand secretion mediator	rs17130584	68679295
1	WLS	79971	wntless Wnt ligand secretion mediator	rs7519516	68576484
1	WLS	79971	wntless Wnt ligand secretion mediator	rs2039155	68661614
1	WLS	79971	wntless Wnt ligand secretion mediator	rs1346864	68660546
1	WLS	79971	wntless Wnt ligand secretion mediator	rs12746938	68588858
1	WLS	79971	wntless Wnt ligand secretion mediator	rs6687951	68619012
1	WLS	79971	wntless Wnt ligand secretion mediator	rs17130484	68581840
1	WLS	79971	wntless Wnt ligand secretion mediator	rs2566781	68599056
1	WLS	79971	wntless Wnt ligand secretion mediator	rs1808597	68627960
1	WLS	79971	wntless Wnt ligand secretion mediator	rs12568456	68661486
1	WLS	79971	wntless Wnt ligand secretion mediator	rs1835461	68615458
1	WLS	79971	wntless Wnt ligand secretion mediator	rs2033348	68574929
1	WLS	79971	wntless Wnt ligand secretion mediator	rs4655788	68677550
1	WLS	79971	wntless Wnt ligand secretion mediator	rs7519634	68576695
1	WLS	79971	wntless Wnt ligand secretion mediator	rs2195682	68635743
1	WLS	79971	wntless Wnt ligand secretion mediator	rs1036067	68660092
1	WLS	79971	wntless Wnt ligand secretion mediator	rs12760857	68682447
1	WLS	79971	wntless Wnt ligand secretion mediator	rs12134024	68581085
1	WLS	79971	wntless Wnt ligand secretion mediator	rs17480526	68577399
1	WLS	79971	wntless Wnt ligand secretion mediator	rs2033349	68579477
1	WLS	79971	wntless Wnt ligand secretion mediator	rs1430740	68657510
1	WLS	79971	wntless Wnt ligand secretion mediator	rs1367450	68574393
1	WLS	79971	wntless Wnt ligand secretion mediator	rs1430755	68616275
1	WLS	79971	wntless Wnt ligand secretion mediator	rs1430756	68616362
1	WLS	79971	wntless Wnt ligand secretion mediator	rs12068243	68621794
1	WLS	79971	wntless Wnt ligand secretion mediator	rs6691251	68580704
1	WLS	79971	wntless Wnt ligand secretion mediator	rs12732068	68575074
1	WLS	79971	wntless Wnt ligand secretion mediator	rs2820488	68620998
1	WLS	79971	wntless Wnt ligand secretion mediator	rs2303949	68613933
1	WLS	79971	wntless Wnt ligand secretion mediator	rs2255911	68619562
1	WLS	79971	wntless Wnt ligand secretion mediator	rs7540229	68593846
1	WLS	79971	wntless Wnt ligand secretion mediator	rs12405510	68601429
1	WLS	79971	wntless Wnt ligand secretion mediator	rs2820508	68670294
1	WLS	79971	wntless Wnt ligand secretion mediator	rs12726865	68579833
1	WLS	79971	wntless Wnt ligand secretion mediator	rs1430749	68575670
1	WLS	79971	wntless Wnt ligand secretion mediator	rs2772300	68648026
1	WLS	79971	wntless Wnt ligand secretion mediator	rs12732515	68575112
1	WLS	79971	wntless Wnt ligand secretion mediator	rs1430758	68617627
1	WLS	79971	wntless Wnt ligand secretion mediator	rs1367451	68574476
1	WLS	79971	wntless Wnt ligand secretion mediator	rs12090694	68575337
1	WLS	79971	wntless Wnt ligand secretion mediator	rs4233320	68638451
1	WLS	79971	wntless Wnt ligand secretion mediator	rs1430748	68575635
1	WLS	79971	wntless Wnt ligand secretion mediator	rs11587907	68634196
1	WLS	79971	wntless Wnt ligand secretion mediator	rs7531466	68576504
1	WLS	79971	wntless Wnt ligand secretion mediator	rs7539213	68575969
1	WLS	79971	wntless Wnt ligand secretion mediator	rs2116046	68662252
1	WLS	79971	wntless Wnt ligand secretion mediator	rs17130567	68663847
1	WLS	79971	wntless Wnt ligand secretion mediator	rs2988019	68582582
1	WLS	79971	wntless Wnt ligand secretion mediator	rs11209223	68601148
1	WLS	79971	wntless Wnt ligand secretion mediator	rs17130609	68695097
1	WLS	79971	wntless Wnt ligand secretion mediator	rs1864569	68634257
1	WLS	79971	wntless Wnt ligand secretion mediator	rs12757816	68605992
1	WLS	79971	wntless Wnt ligand secretion mediator	rs12739357	68624115
1	WLS	79971	wntless Wnt ligand secretion mediator	rs6658452	68599427
1	WLS	79971	wntless Wnt ligand secretion mediator	rs12407028	68647716
1	WLS	79971	wntless Wnt ligand secretion mediator	rs891527	68641160
1	WLS	79971	wntless Wnt ligand secretion mediator	rs878548	68640286
1	WLS	79971	wntless Wnt ligand secretion mediator	rs2052959	68609491
1	WLS	79971	wntless Wnt ligand secretion mediator	rs2566754	68641238
1	WLS	79971	wntless Wnt ligand secretion mediator	rs11209214	68567299
1	WLS	79971	wntless Wnt ligand secretion mediator	rs1579514	68618237
1	WLS	79971	wntless Wnt ligand secretion mediator	rs2478148	68573003
1	WLS	79971	wntless Wnt ligand secretion mediator	rs17130529	68614320
1	WLS	79971	wntless Wnt ligand secretion mediator	rs1367455	68615057
1	WLS	79971	wntless Wnt ligand secretion mediator	rs17130532	68616865
1	WLS	79971	wntless Wnt ligand secretion mediator	rs269346	68568073
1	WLS	79971	wntless Wnt ligand secretion mediator	rs269347	68568082
1	WLS	79971	wntless Wnt ligand secretion mediator	rs1337406	68573853
1	WLS	79971	wntless Wnt ligand secretion mediator	rs2566762	68582457
1	WLS	79971	wntless Wnt ligand secretion mediator	rs930145	68629530
1	WLS	79971	wntless Wnt ligand secretion mediator	rs2149822	68675009
1	WLS	79971	wntless Wnt ligand secretion mediator	rs14130	68584745
1	WLS	79971	wntless Wnt ligand secretion mediator	rs2820491	68630937
1	WLS	79971	wntless Wnt ligand secretion mediator	rs269352	68579397
1	WLS	79971	wntless Wnt ligand secretion mediator	rs10493439	68688069
1	WLS	79971	wntless Wnt ligand secretion mediator	rs1897173	68686790
1	WLS	79971	wntless Wnt ligand secretion mediator	rs11800633	68687060
1	WLS	79971	wntless Wnt ligand secretion mediator	rs2820492	68631522
1	WLS	79971	wntless Wnt ligand secretion mediator	rs12566109	68693796
1	WLS	79971	wntless Wnt ligand secretion mediator	rs17130592	68689413
1	WNT2B	7482	wingless-type MMTV integration site family, member 2B	rs11807828	113042549
1	WNT2B	7482	wingless-type MMTV integration site family, member 2B	rs3790606	113052186
1	WNT2B	7482	wingless-type MMTV integration site family, member 2B	rs3737136	113060432
1	WNT2B	7482	wingless-type MMTV integration site family, member 2B	rs2273368	113063771
1	WNT2B	7482	wingless-type MMTV integration site family, member 2B	rs351354	113038795
1	WNT2B	7482	wingless-type MMTV integration site family, member 2B	rs351361	113042558
1	WNT2B	7482	wingless-type MMTV integration site family, member 2B	rs351364	113045061
1	WNT2B	7482	wingless-type MMTV integration site family, member 2B	rs1759697	113029169
1	WNT2B	7482	wingless-type MMTV integration site family, member 2B	rs1620668	113023980
1	WNT2B	7482	wingless-type MMTV integration site family, member 2B	rs1759693	113023292
1	WNT2B	7482	wingless-type MMTV integration site family, member 2B	rs12138754	113055653
1	WNT2B	7482	wingless-type MMTV integration site family, member 2B	rs351360	113040421
1	WNT2B	7482	wingless-type MMTV integration site family, member 2B	rs4644492	113021218
1	WNT2B	7482	wingless-type MMTV integration site family, member 2B	rs351359	113040277
1	WNT2B	7482	wingless-type MMTV integration site family, member 2B	rs3790609	113056990
1	WNT2B	7482	wingless-type MMTV integration site family, member 2B	rs1175650	113019574
1	WNT2B	7482	wingless-type MMTV integration site family, member 2B	rs2483338	113013053
1	WNT2B	7482	wingless-type MMTV integration site family, member 2B	rs351370	113054659
1	WNT2B	7482	wingless-type MMTV integration site family, member 2B	rs11102489	113064350
1	WNT2B	7482	wingless-type MMTV integration site family, member 2B	rs974442	113028271
1	WNT2B	7482	wingless-type MMTV integration site family, member 2B	rs971792	113026557
1	WNT2B	7482	wingless-type MMTV integration site family, member 2B	rs1175649	113019277
1	WNT2B	7482	wingless-type MMTV integration site family, member 2B	rs910697	113063125
1	WNT2B	7482	wingless-type MMTV integration site family, member 2B	rs1006298	113061959
1	WNT2B	7482	wingless-type MMTV integration site family, member 2B	rs351372	113059220
1	WNT3A	89780	wingless-type MMTV integration site family, member 3A	rs3121310	228224824
1	WNT3A	89780	wingless-type MMTV integration site family, member 3A	rs752107	228247351
1	WNT3A	89780	wingless-type MMTV integration site family, member 3A	rs766972	228244824
1	WNT3A	89780	wingless-type MMTV integration site family, member 3A	rs708124	228220771
1	WNT3A	89780	wingless-type MMTV integration site family, member 3A	rs708123	228220495
1	WNT3A	89780	wingless-type MMTV integration site family, member 3A	rs708121	228208257
1	WNT3A	89780	wingless-type MMTV integration site family, member 3A	rs3094911	228210179
1	WNT3A	89780	wingless-type MMTV integration site family, member 3A	rs947631	228223547
1	WNT3A	89780	wingless-type MMTV integration site family, member 3A	rs13374948	228235008
1	WNT3A	89780	wingless-type MMTV integration site family, member 3A	rs7539664	228227477
1	WNT3A	89780	wingless-type MMTV integration site family, member 3A	rs708113	228192753
1	WNT3A	89780	wingless-type MMTV integration site family, member 3A	rs964941	228193857
1	WNT3A	89780	wingless-type MMTV integration site family, member 3A	rs708114	228197496
1	WNT3A	89780	wingless-type MMTV integration site family, member 3A	rs3094914	228206934
1	WNT3A	89780	wingless-type MMTV integration site family, member 3A	rs3094913	228206980
1	WNT3A	89780	wingless-type MMTV integration site family, member 3A	rs3094912	228209815
1	WNT3A	89780	wingless-type MMTV integration site family, member 3A	rs10916258	228219882
1	WNT3A	89780	wingless-type MMTV integration site family, member 3A	rs708122	228216997
1	WNT3A	89780	wingless-type MMTV integration site family, member 3A	rs10916262	228231601
1	WNT3A	89780	wingless-type MMTV integration site family, member 3A	rs11589513	228232927
1	WNT3A	89780	wingless-type MMTV integration site family, member 3A	rs3121309	228223036
1	WNT3A	89780	wingless-type MMTV integration site family, member 3A	rs6672559	228204326
1	WNT3A	89780	wingless-type MMTV integration site family, member 3A	rs882451	228239344
1	WNT3A	89780	wingless-type MMTV integration site family, member 3A	rs881398	228208057
1	WNT3A	89780	wingless-type MMTV integration site family, member 3A	rs4653533	228243793
1	WNT4	54361	wingless-type MMTV integration site family, member 4	rs2865174	22465160
1	WNT4	54361	wingless-type MMTV integration site family, member 4	rs7536301	22454979
1	WNT4	54361	wingless-type MMTV integration site family, member 4	rs4655023	22444490
1	WNT4	54361	wingless-type MMTV integration site family, member 4	rs7552004	22444810
1	WNT4	54361	wingless-type MMTV integration site family, member 4	rs12756110	22447148
1	WNT4	54361	wingless-type MMTV integration site family, member 4	rs7526484	22451845
1	WNT4	54361	wingless-type MMTV integration site family, member 4	rs7544210	22455142
1	WNT4	54361	wingless-type MMTV integration site family, member 4	rs10917155	22451966
1	WNT4	54361	wingless-type MMTV integration site family, member 4	rs2235530	22443760
1	WNT4	54361	wingless-type MMTV integration site family, member 4	rs10917157	22453324
1	WNT4	54361	wingless-type MMTV integration site family, member 4	rs1046310	22443887
1	WNT4	54361	wingless-type MMTV integration site family, member 4	rs12727309	22461627
1	WNT4	54361	wingless-type MMTV integration site family, member 4	rs3765351	22445991
1	WNT4	54361	wingless-type MMTV integration site family, member 4	rs3765350	22447316
1	WNT4	54361	wingless-type MMTV integration site family, member 4	rs11582542	22455588
1	WNT4	54361	wingless-type MMTV integration site family, member 4	rs909816	22456970
1	WNT4	54361	wingless-type MMTV integration site family, member 4	rs2235526	22454001
1	WNT4	54361	wingless-type MMTV integration site family, member 4	rs2235525	22454325
1	WNT4	54361	wingless-type MMTV integration site family, member 4	rs2235527	22453975
1	WNT4	54361	wingless-type MMTV integration site family, member 4	rs6678992	22453842
1	WNT4	54361	wingless-type MMTV integration site family, member 4	rs10917158	22454373
1	WNT4	54361	wingless-type MMTV integration site family, member 4	rs12131703	22448217
1	WNT4	54361	wingless-type MMTV integration site family, member 4	rs11805891	22463457
1	WNT4	54361	wingless-type MMTV integration site family, member 4	rs877628	22457027
1	WNT4	54361	wingless-type MMTV integration site family, member 4	rs2235529	22450487
1	WNT4	54361	wingless-type MMTV integration site family, member 4	rs3820282	22468215
1	WNT9A	7483	wingless-type MMTV integration site family, member 9A	rs10127943	228110064
1	WNT9A	7483	wingless-type MMTV integration site family, member 9A	rs680148	228127391
1	WNT9A	7483	wingless-type MMTV integration site family, member 9A	rs587000	228132290
1	WNT9A	7483	wingless-type MMTV integration site family, member 9A	rs2796055	228118934
1	WNT9A	7483	wingless-type MMTV integration site family, member 9A	rs634106	228121548
1	WNT9A	7483	wingless-type MMTV integration site family, member 9A	rs849904	228137145
1	WNT9A	7483	wingless-type MMTV integration site family, member 9A	rs2527614	228126470
1	WNT9A	7483	wingless-type MMTV integration site family, member 9A	rs594916	228133544
1	WNT9A	7483	wingless-type MMTV integration site family, member 9A	rs2527615	228119283
1	WNT9A	7483	wingless-type MMTV integration site family, member 9A	rs4653889	228112121
1	WNT9A	7483	wingless-type MMTV integration site family, member 9A	rs680997	228127227
1	WNT9A	7483	wingless-type MMTV integration site family, member 9A	rs12046421	228110734
1	WNT9A	7483	wingless-type MMTV integration site family, member 9A	rs3949294	228115129
2	ACTG2	72	actin, gamma 2, smooth muscle, enteric	rs3813232	74119619
2	ACTG2	72	actin, gamma 2, smooth muscle, enteric	rs12467259	74120424
2	ACTG2	72	actin, gamma 2, smooth muscle, enteric	rs10176602	74120785
2	ACTG2	72	actin, gamma 2, smooth muscle, enteric	rs13387647	74118611
2	ACTG2	72	actin, gamma 2, smooth muscle, enteric	rs7570375	74146977
2	ACTG2	72	actin, gamma 2, smooth muscle, enteric	rs2070581	74120181
2	ACTG2	72	actin, gamma 2, smooth muscle, enteric	rs1050146	74128433
2	ACTG2	72	actin, gamma 2, smooth muscle, enteric	rs1721241	74128391
2	ACTG2	72	actin, gamma 2, smooth muscle, enteric	rs7557701	74125550
2	ACTG2	72	actin, gamma 2, smooth muscle, enteric	rs1632296	74122953
2	ACTG2	72	actin, gamma 2, smooth muscle, enteric	rs1623605	74144110
2	ACTG2	72	actin, gamma 2, smooth muscle, enteric	rs1726028	74144040
2	ACTG2	72	actin, gamma 2, smooth muscle, enteric	rs1653252	74144433
2	ACTG2	72	actin, gamma 2, smooth muscle, enteric	rs1653251	74144543
2	ACTG2	72	actin, gamma 2, smooth muscle, enteric	rs1653250	74144888
2	ACTG2	72	actin, gamma 2, smooth muscle, enteric	rs1622752	74143990
2	ACTG2	72	actin, gamma 2, smooth muscle, enteric	rs1653257	74128905
2	ACTG2	72	actin, gamma 2, smooth muscle, enteric	rs1721259	74125661
2	ACTG2	72	actin, gamma 2, smooth muscle, enteric	rs2950280	74125817
2	ACTG2	72	actin, gamma 2, smooth muscle, enteric	rs831540	74124342
2	ACTG2	72	actin, gamma 2, smooth muscle, enteric	rs831544	74125261
2	ACTG2	72	actin, gamma 2, smooth muscle, enteric	rs831541	74124528
2	ACTG2	72	actin, gamma 2, smooth muscle, enteric	rs831543	74125060
2	ACTG2	72	actin, gamma 2, smooth muscle, enteric	rs1653253	74143570
2	ACTG2	72	actin, gamma 2, smooth muscle, enteric	rs831539	74124171
2	ACTG2	72	actin, gamma 2, smooth muscle, enteric	rs831538	74124142
2	ACTG2	72	actin, gamma 2, smooth muscle, enteric	rs831537	74123827
2	ACTG2	72	actin, gamma 2, smooth muscle, enteric	rs1721239	74126938
2	ACTG2	72	actin, gamma 2, smooth muscle, enteric	rs2249441	74126457
2	ACTG2	72	actin, gamma 2, smooth muscle, enteric	rs17725971	74118201
2	ACTG2	72	actin, gamma 2, smooth muscle, enteric	rs3813233	74119662
2	ACTG2	72	actin, gamma 2, smooth muscle, enteric	rs1721238	74146869
2	ACTG2	72	actin, gamma 2, smooth muscle, enteric	rs13415017	74122223
2	ACTG2	72	actin, gamma 2, smooth muscle, enteric	rs13024800	74122345
2	ACTG2	72	actin, gamma 2, smooth muscle, enteric	rs7586415	74129389
2	ACTG2	72	actin, gamma 2, smooth muscle, enteric	rs1653249	74145623
2	ACTG2	72	actin, gamma 2, smooth muscle, enteric	rs1721240	74127289
2	ACTG2	72	actin, gamma 2, smooth muscle, enteric	rs1721261	74143212
2	ACTG2	72	actin, gamma 2, smooth muscle, enteric	rs891699	74140581
2	ACTG2	72	actin, gamma 2, smooth muscle, enteric	rs6711332	74142783
2	ACTG2	72	actin, gamma 2, smooth muscle, enteric	rs12997980	74140010
2	ACTG2	72	actin, gamma 2, smooth muscle, enteric	rs1653254	74130240
2	ACTG2	72	actin, gamma 2, smooth muscle, enteric	rs10169974	74139996
2	ACTG2	72	actin, gamma 2, smooth muscle, enteric	rs7581248	74119508
2	ACTG2	72	actin, gamma 2, smooth muscle, enteric	rs2694696	74139629
2	ACTG2	72	actin, gamma 2, smooth muscle, enteric	rs831551	74133975
2	ACTG2	72	actin, gamma 2, smooth muscle, enteric	rs1632564	74128369
2	ACTG2	72	actin, gamma 2, smooth muscle, enteric	rs1653255	74130024
2	ACTG2	72	actin, gamma 2, smooth muscle, enteric	rs1653258	74128361
2	ACTG2	72	actin, gamma 2, smooth muscle, enteric	rs3107864	74137844
2	ACTG2	72	actin, gamma 2, smooth muscle, enteric	rs756128	74135898
2	ACTG2	72	actin, gamma 2, smooth muscle, enteric	rs1726025	74129474
2	ACTG2	72	actin, gamma 2, smooth muscle, enteric	rs702460	74135732
2	ACTG2	72	actin, gamma 2, smooth muscle, enteric	rs1618091	74127845
2	ACTG2	72	actin, gamma 2, smooth muscle, enteric	rs1721244	74129895
2	ACTG2	72	actin, gamma 2, smooth muscle, enteric	rs1721243	74129712
2	ACTG2	72	actin, gamma 2, smooth muscle, enteric	rs831535	74123029
2	ACTG2	72	actin, gamma 2, smooth muscle, enteric	rs1653256	74129664
2	CTNNA2	1496	catenin (cadherin-associated protein), alpha 2	rs3905417	80181443
2	CTNNA2	1496	catenin (cadherin-associated protein), alpha 2	rs986211	80112641
2	CTNNA2	1496	catenin (cadherin-associated protein), alpha 2	rs1434108	80110642
2	CTNNA2	1496	catenin (cadherin-associated protein), alpha 2	rs1434072	80746934
2	CTNNA2	1496	catenin (cadherin-associated protein), alpha 2	rs2916508	80111797
2	CTNNA2	1496	catenin (cadherin-associated protein), alpha 2	rs12470088	80446496
2	CTNNA2	1496	catenin (cadherin-associated protein), alpha 2	rs17018937	80501473
2	CTNNA2	1496	catenin (cadherin-associated protein), alpha 2	rs11685578	80451402
2	CTNNA2	1496	catenin (cadherin-associated protein), alpha 2	rs2078524	80392209
2	CTNNA2	1496	catenin (cadherin-associated protein), alpha 2	rs6720284	80390880
2	CTNNA2	1496	catenin (cadherin-associated protein), alpha 2	rs2004016	80743948
2	CTNNA2	1496	catenin (cadherin-associated protein), alpha 2	rs11688887	80393475
2	CTNNA2	1496	catenin (cadherin-associated protein), alpha 2	rs2121307	80387174
2	CTNNA2	1496	catenin (cadherin-associated protein), alpha 2	rs17339821	80262667
2	CTNNA2	1496	catenin (cadherin-associated protein), alpha 2	rs10865451	80272811
2	CTNNA2	1496	catenin (cadherin-associated protein), alpha 2	rs7564458	79968624
2	CTNNA2	1496	catenin (cadherin-associated protein), alpha 2	rs2121308	80387159
2	CTNNA2	1496	catenin (cadherin-associated protein), alpha 2	rs11889314	80391137
2	CTNNA2	1496	catenin (cadherin-associated protein), alpha 2	rs17018721	80385149
2	CTNNA2	1496	catenin (cadherin-associated protein), alpha 2	rs7594474	80386569
2	CTNNA2	1496	catenin (cadherin-associated protein), alpha 2	rs17018724	80385306
2	CTNNA2	1496	catenin (cadherin-associated protein), alpha 2	rs2862022	80388510
2	CTNNA2	1496	catenin (cadherin-associated protein), alpha 2	rs7582241	80756993
2	CTNNA2	1496	catenin (cadherin-associated protein), alpha 2	rs11678577	80380353
2	CTNNA2	1496	catenin (cadherin-associated protein), alpha 2	rs4852547	80224755
2	CTNNA2	1496	catenin (cadherin-associated protein), alpha 2	rs13402891	80517043
2	CTNNA2	1496	catenin (cadherin-associated protein), alpha 2	rs6547271	79975698
2	CTNNA2	1496	catenin (cadherin-associated protein), alpha 2	rs7558519	80757130
2	CTNNA2	1496	catenin (cadherin-associated protein), alpha 2	rs10496239	80376969
2	CTNNA2	1496	catenin (cadherin-associated protein), alpha 2	rs2164044	80756735
2	CTNNA2	1496	catenin (cadherin-associated protein), alpha 2	rs11895363	80381224
2	CTNNA2	1496	catenin (cadherin-associated protein), alpha 2	rs7559453	80757838
2	CTNNA2	1496	catenin (cadherin-associated protein), alpha 2	rs11681767	80375450
2	CTNNA2	1496	catenin (cadherin-associated protein), alpha 2	rs7564961	80382666
2	CTNNA2	1496	catenin (cadherin-associated protein), alpha 2	rs11126753	80381356
2	CTNNA2	1496	catenin (cadherin-associated protein), alpha 2	rs11683011	80379648
2	CTNNA2	1496	catenin (cadherin-associated protein), alpha 2	rs1900263	80376062
2	CTNNA2	1496	catenin (cadherin-associated protein), alpha 2	rs11887750	80376185
2	CTNNA2	1496	catenin (cadherin-associated protein), alpha 2	rs11679783	80377392
2	CTNNA2	1496	catenin (cadherin-associated protein), alpha 2	rs11673937	80377357
2	CTNNA2	1496	catenin (cadherin-associated protein), alpha 2	rs4591366	80182551
2	CTNNA2	1496	catenin (cadherin-associated protein), alpha 2	rs17339877	80284885
2	CTNNA2	1496	catenin (cadherin-associated protein), alpha 2	rs11689545	80380151
2	CTNNA2	1496	catenin (cadherin-associated protein), alpha 2	rs11677311	80380053
2	CTNNA2	1496	catenin (cadherin-associated protein), alpha 2	rs11681186	80378107
2	CTNNA2	1496	catenin (cadherin-associated protein), alpha 2	rs7594916	79909750
2	CTNNA2	1496	catenin (cadherin-associated protein), alpha 2	rs13002542	79930186
2	CTNNA2	1496	catenin (cadherin-associated protein), alpha 2	rs13028762	79930269
2	CTNNA2	1496	catenin (cadherin-associated protein), alpha 2	rs11677290	79921161
2	CTNNA2	1496	catenin (cadherin-associated protein), alpha 2	rs12999327	80750365
2	CTNNA2	1496	catenin (cadherin-associated protein), alpha 2	rs4852584	80793411
2	CTNNA2	1496	catenin (cadherin-associated protein), alpha 2	rs13001342	79991610
2	CTNNA2	1496	catenin (cadherin-associated protein), alpha 2	rs6750107	80748807
2	CTNNA2	1496	catenin (cadherin-associated protein), alpha 2	rs12713991	79991329
2	CTNNA2	1496	catenin (cadherin-associated protein), alpha 2	rs2592069	80507465
2	CTNNA2	1496	catenin (cadherin-associated protein), alpha 2	rs11695685	79922802
2	CTNNA2	1496	catenin (cadherin-associated protein), alpha 2	rs4441496	80396813
2	CTNNA2	1496	catenin (cadherin-associated protein), alpha 2	rs1897773	80092077
2	CTNNA2	1496	catenin (cadherin-associated protein), alpha 2	rs11685504	80365294
2	CTNNA2	1496	catenin (cadherin-associated protein), alpha 2	rs7601949	80029171
2	CTNNA2	1496	catenin (cadherin-associated protein), alpha 2	rs10165692	79986383
2	CTNNA2	1496	catenin (cadherin-associated protein), alpha 2	rs17785020	79912641
2	CTNNA2	1496	catenin (cadherin-associated protein), alpha 2	rs4852512	79912221
2	CTNNA2	1496	catenin (cadherin-associated protein), alpha 2	rs4852534	80094718
2	CTNNA2	1496	catenin (cadherin-associated protein), alpha 2	rs1347298	80227317
2	CTNNA2	1496	catenin (cadherin-associated protein), alpha 2	rs1368895	80796283
2	CTNNA2	1496	catenin (cadherin-associated protein), alpha 2	rs11898728	80508378
2	CTNNA2	1496	catenin (cadherin-associated protein), alpha 2	rs6547273	79985605
2	CTNNA2	1496	catenin (cadherin-associated protein), alpha 2	rs7599093	80743370
2	CTNNA2	1496	catenin (cadherin-associated protein), alpha 2	rs975051	80013260
2	CTNNA2	1496	catenin (cadherin-associated protein), alpha 2	rs7594077	80747067
2	CTNNA2	1496	catenin (cadherin-associated protein), alpha 2	rs6547260	79925969
2	CTNNA2	1496	catenin (cadherin-associated protein), alpha 2	rs10192914	80795887
2	CTNNA2	1496	catenin (cadherin-associated protein), alpha 2	rs4852169	80185073
2	CTNNA2	1496	catenin (cadherin-associated protein), alpha 2	rs12472249	80330080
2	CTNNA2	1496	catenin (cadherin-associated protein), alpha 2	rs12998797	80091426
2	CTNNA2	1496	catenin (cadherin-associated protein), alpha 2	rs13018959	80786072
2	CTNNA2	1496	catenin (cadherin-associated protein), alpha 2	rs7565867	79926590
2	CTNNA2	1496	catenin (cadherin-associated protein), alpha 2	rs955749	79928312
2	CTNNA2	1496	catenin (cadherin-associated protein), alpha 2	rs1965833	80451184
2	CTNNA2	1496	catenin (cadherin-associated protein), alpha 2	rs10196867	79978360
2	CTNNA2	1496	catenin (cadherin-associated protein), alpha 2	rs10204907	80151340
2	CTNNA2	1496	catenin (cadherin-associated protein), alpha 2	rs4422183	80761357
2	CTNNA2	1496	catenin (cadherin-associated protein), alpha 2	rs686290	80196596
2	CTNNA2	1496	catenin (cadherin-associated protein), alpha 2	rs7576176	79911780
2	CTNNA2	1496	catenin (cadherin-associated protein), alpha 2	rs6729255	79917981
2	CTNNA2	1496	catenin (cadherin-associated protein), alpha 2	rs13413257	80637407
2	CTNNA2	1496	catenin (cadherin-associated protein), alpha 2	rs13023387	80091992
2	CTNNA2	1496	catenin (cadherin-associated protein), alpha 2	rs1079319	80510040
2	CTNNA2	1496	catenin (cadherin-associated protein), alpha 2	rs17727983	79902900
2	CTNNA2	1496	catenin (cadherin-associated protein), alpha 2	rs12613937	80092562
2	CTNNA2	1496	catenin (cadherin-associated protein), alpha 2	rs17785176	79930942
2	CTNNA2	1496	catenin (cadherin-associated protein), alpha 2	rs4341963	80762157
2	CTNNA2	1496	catenin (cadherin-associated protein), alpha 2	rs542255	80196736
2	CTNNA2	1496	catenin (cadherin-associated protein), alpha 2	rs2861913	80192435
2	CTNNA2	1496	catenin (cadherin-associated protein), alpha 2	rs12477608	80370378
2	CTNNA2	1496	catenin (cadherin-associated protein), alpha 2	rs12465791	80370436
2	CTNNA2	1496	catenin (cadherin-associated protein), alpha 2	rs1511179	79910116
2	CTNNA2	1496	catenin (cadherin-associated protein), alpha 2	rs10194054	79917755
2	CTNNA2	1496	catenin (cadherin-associated protein), alpha 2	rs12714005	80741449
2	CTNNA2	1496	catenin (cadherin-associated protein), alpha 2	rs3755097	80785109
2	CTNNA2	1496	catenin (cadherin-associated protein), alpha 2	rs6732323	79918339
2	CTNNA2	1496	catenin (cadherin-associated protein), alpha 2	rs13422536	80761078
2	CTNNA2	1496	catenin (cadherin-associated protein), alpha 2	rs1930	80514672
2	CTNNA2	1496	catenin (cadherin-associated protein), alpha 2	rs13394481	80217014
2	CTNNA2	1496	catenin (cadherin-associated protein), alpha 2	rs13389996	80215228
2	CTNNA2	1496	catenin (cadherin-associated protein), alpha 2	rs1434113	80178377
2	CTNNA2	1496	catenin (cadherin-associated protein), alpha 2	rs2102548	80039791
2	CTNNA2	1496	catenin (cadherin-associated protein), alpha 2	rs2102547	80039855
2	CTNNA2	1496	catenin (cadherin-associated protein), alpha 2	rs1849048	79916453
2	CTNNA2	1496	catenin (cadherin-associated protein), alpha 2	rs7600846	80364057
2	CTNNA2	1496	catenin (cadherin-associated protein), alpha 2	rs6547286	80092547
2	CTNNA2	1496	catenin (cadherin-associated protein), alpha 2	rs13021973	80091416
2	CTNNA2	1496	catenin (cadherin-associated protein), alpha 2	rs1897774	80092033
2	CTNNA2	1496	catenin (cadherin-associated protein), alpha 2	rs11889332	80758000
2	CTNNA2	1496	catenin (cadherin-associated protein), alpha 2	rs4426548	80761388
2	CTNNA2	1496	catenin (cadherin-associated protein), alpha 2	rs6740193	80631589
2	CTNNA2	1496	catenin (cadherin-associated protein), alpha 2	rs17019157	80623495
2	CTNNA2	1496	catenin (cadherin-associated protein), alpha 2	rs4395269	80761402
2	CTNNA2	1496	catenin (cadherin-associated protein), alpha 2	rs1368901	80761692
2	CTNNA2	1496	catenin (cadherin-associated protein), alpha 2	rs12611756	80761192
2	CTNNA2	1496	catenin (cadherin-associated protein), alpha 2	rs12467205	80612952
2	CTNNA2	1496	catenin (cadherin-associated protein), alpha 2	rs2862311	80755743
2	CTNNA2	1496	catenin (cadherin-associated protein), alpha 2	rs17340143	80756301
2	CTNNA2	1496	catenin (cadherin-associated protein), alpha 2	rs6756136	80762477
2	CTNNA2	1496	catenin (cadherin-associated protein), alpha 2	rs6757295	80632293
2	CTNNA2	1496	catenin (cadherin-associated protein), alpha 2	rs10184380	79914884
2	CTNNA2	1496	catenin (cadherin-associated protein), alpha 2	rs1946643	80668250
2	CTNNA2	1496	catenin (cadherin-associated protein), alpha 2	rs17261321	80197843
2	CTNNA2	1496	catenin (cadherin-associated protein), alpha 2	rs7561928	80674039
2	CTNNA2	1496	catenin (cadherin-associated protein), alpha 2	rs3770318	80791981
2	CTNNA2	1496	catenin (cadherin-associated protein), alpha 2	rs955105	80181532
2	CTNNA2	1496	catenin (cadherin-associated protein), alpha 2	rs17019392	80805828
2	CTNNA2	1496	catenin (cadherin-associated protein), alpha 2	rs12990480	79976346
2	CTNNA2	1496	catenin (cadherin-associated protein), alpha 2	rs12612254	80779696
2	CTNNA2	1496	catenin (cadherin-associated protein), alpha 2	rs11896302	80619803
2	CTNNA2	1496	catenin (cadherin-associated protein), alpha 2	rs17018689	80373740
2	CTNNA2	1496	catenin (cadherin-associated protein), alpha 2	rs13010862	79982927
2	CTNNA2	1496	catenin (cadherin-associated protein), alpha 2	rs17019386	80805522
2	CTNNA2	1496	catenin (cadherin-associated protein), alpha 2	rs4852559	80401497
2	CTNNA2	1496	catenin (cadherin-associated protein), alpha 2	rs12477011	80776446
2	CTNNA2	1496	catenin (cadherin-associated protein), alpha 2	rs12465195	80776463
2	CTNNA2	1496	catenin (cadherin-associated protein), alpha 2	rs13425842	80475939
2	CTNNA2	1496	catenin (cadherin-associated protein), alpha 2	rs2941752	80047419
2	CTNNA2	1496	catenin (cadherin-associated protein), alpha 2	rs17339632	80137641
2	CTNNA2	1496	catenin (cadherin-associated protein), alpha 2	rs994593	80652386
2	CTNNA2	1496	catenin (cadherin-associated protein), alpha 2	rs7587305	80090254
2	CTNNA2	1496	catenin (cadherin-associated protein), alpha 2	rs6719710	80665294
2	CTNNA2	1496	catenin (cadherin-associated protein), alpha 2	rs7598941	80766192
2	CTNNA2	1496	catenin (cadherin-associated protein), alpha 2	rs1434099	80229138
2	CTNNA2	1496	catenin (cadherin-associated protein), alpha 2	rs13030077	80092723
2	CTNNA2	1496	catenin (cadherin-associated protein), alpha 2	rs17018138	80154236
2	CTNNA2	1496	catenin (cadherin-associated protein), alpha 2	rs10191302	79911290
2	CTNNA2	1496	catenin (cadherin-associated protein), alpha 2	rs13430826	80154320
2	CTNNA2	1496	catenin (cadherin-associated protein), alpha 2	rs12463849	80673102
2	CTNNA2	1496	catenin (cadherin-associated protein), alpha 2	rs4852168	80155070
2	CTNNA2	1496	catenin (cadherin-associated protein), alpha 2	rs7582888	80094614
2	CTNNA2	1496	catenin (cadherin-associated protein), alpha 2	rs6710710	80798772
2	CTNNA2	1496	catenin (cadherin-associated protein), alpha 2	rs1434064	80798914
2	CTNNA2	1496	catenin (cadherin-associated protein), alpha 2	rs1434120	80187164
2	CTNNA2	1496	catenin (cadherin-associated protein), alpha 2	rs2043450	80666424
2	CTNNA2	1496	catenin (cadherin-associated protein), alpha 2	rs6755232	80545487
2	CTNNA2	1496	catenin (cadherin-associated protein), alpha 2	rs2044302	80667940
2	CTNNA2	1496	catenin (cadherin-associated protein), alpha 2	rs11890736	80816800
2	CTNNA2	1496	catenin (cadherin-associated protein), alpha 2	rs598453	80214554
2	CTNNA2	1496	catenin (cadherin-associated protein), alpha 2	rs12468823	80156786
2	CTNNA2	1496	catenin (cadherin-associated protein), alpha 2	rs12470081	80158051
2	CTNNA2	1496	catenin (cadherin-associated protein), alpha 2	rs12465382	80567348
2	CTNNA2	1496	catenin (cadherin-associated protein), alpha 2	rs2861961	80175401
2	CTNNA2	1496	catenin (cadherin-associated protein), alpha 2	rs216617	80804284
2	CTNNA2	1496	catenin (cadherin-associated protein), alpha 2	rs7574496	79916275
2	CTNNA2	1496	catenin (cadherin-associated protein), alpha 2	rs6744096	80632556
2	CTNNA2	1496	catenin (cadherin-associated protein), alpha 2	rs3770320	80794319
2	CTNNA2	1496	catenin (cadherin-associated protein), alpha 2	rs11898421	80814523
2	CTNNA2	1496	catenin (cadherin-associated protein), alpha 2	rs11689979	80408450
2	CTNNA2	1496	catenin (cadherin-associated protein), alpha 2	rs11887518	80814469
2	CTNNA2	1496	catenin (cadherin-associated protein), alpha 2	rs1434101	80174097
2	CTNNA2	1496	catenin (cadherin-associated protein), alpha 2	rs3770321	80795159
2	CTNNA2	1496	catenin (cadherin-associated protein), alpha 2	rs1348730	80416981
2	CTNNA2	1496	catenin (cadherin-associated protein), alpha 2	rs12996150	80414036
2	CTNNA2	1496	catenin (cadherin-associated protein), alpha 2	rs11682196	79933683
2	CTNNA2	1496	catenin (cadherin-associated protein), alpha 2	rs713261	80095412
2	CTNNA2	1496	catenin (cadherin-associated protein), alpha 2	rs10181877	80795919
2	CTNNA2	1496	catenin (cadherin-associated protein), alpha 2	rs7587647	80090683
2	CTNNA2	1496	catenin (cadherin-associated protein), alpha 2	rs12478402	80175802
2	CTNNA2	1496	catenin (cadherin-associated protein), alpha 2	rs636935	80227984
2	CTNNA2	1496	catenin (cadherin-associated protein), alpha 2	rs1430641	79785578
2	CTNNA2	1496	catenin (cadherin-associated protein), alpha 2	rs3755105	80797905
2	CTNNA2	1496	catenin (cadherin-associated protein), alpha 2	rs1368909	80228740
2	CTNNA2	1496	catenin (cadherin-associated protein), alpha 2	rs2196158	80176806
2	CTNNA2	1496	catenin (cadherin-associated protein), alpha 2	rs7560784	80090527
2	CTNNA2	1496	catenin (cadherin-associated protein), alpha 2	rs4852560	80411381
2	CTNNA2	1496	catenin (cadherin-associated protein), alpha 2	rs1836208	80178514
2	CTNNA2	1496	catenin (cadherin-associated protein), alpha 2	rs1560864	80803224
2	CTNNA2	1496	catenin (cadherin-associated protein), alpha 2	rs17261454	80343119
2	CTNNA2	1496	catenin (cadherin-associated protein), alpha 2	rs1446111	80520897
2	CTNNA2	1496	catenin (cadherin-associated protein), alpha 2	rs6547315	80802652
2	CTNNA2	1496	catenin (cadherin-associated protein), alpha 2	rs11903266	80812596
2	CTNNA2	1496	catenin (cadherin-associated protein), alpha 2	rs10170918	80266897
2	CTNNA2	1496	catenin (cadherin-associated protein), alpha 2	rs12471631	80229394
2	CTNNA2	1496	catenin (cadherin-associated protein), alpha 2	rs10170833	80266793
2	CTNNA2	1496	catenin (cadherin-associated protein), alpha 2	rs561864	80226599
2	CTNNA2	1496	catenin (cadherin-associated protein), alpha 2	rs12995773	80274887
2	CTNNA2	1496	catenin (cadherin-associated protein), alpha 2	rs17017528	79907023
2	CTNNA2	1496	catenin (cadherin-associated protein), alpha 2	rs1971766	79790977
2	CTNNA2	1496	catenin (cadherin-associated protein), alpha 2	rs11890946	80570589
2	CTNNA2	1496	catenin (cadherin-associated protein), alpha 2	rs1434109	80104296
2	CTNNA2	1496	catenin (cadherin-associated protein), alpha 2	rs4258819	79907315
2	CTNNA2	1496	catenin (cadherin-associated protein), alpha 2	rs10179053	80798415
2	CTNNA2	1496	catenin (cadherin-associated protein), alpha 2	rs1318563	80291253
2	CTNNA2	1496	catenin (cadherin-associated protein), alpha 2	rs1812391	80278644
2	CTNNA2	1496	catenin (cadherin-associated protein), alpha 2	rs12474411	80395703
2	CTNNA2	1496	catenin (cadherin-associated protein), alpha 2	rs10865450	80272670
2	CTNNA2	1496	catenin (cadherin-associated protein), alpha 2	rs1900258	80395588
2	CTNNA2	1496	catenin (cadherin-associated protein), alpha 2	rs7601708	80418483
2	CTNNA2	1496	catenin (cadherin-associated protein), alpha 2	rs1897775	80228863
2	CTNNA2	1496	catenin (cadherin-associated protein), alpha 2	rs6718055	80520198
2	CTNNA2	1496	catenin (cadherin-associated protein), alpha 2	rs4852580	80774739
2	CTNNA2	1496	catenin (cadherin-associated protein), alpha 2	rs4852163	80022046
2	CTNNA2	1496	catenin (cadherin-associated protein), alpha 2	rs1434100	80173627
2	CTNNA2	1496	catenin (cadherin-associated protein), alpha 2	rs12618294	79986565
2	CTNNA2	1496	catenin (cadherin-associated protein), alpha 2	rs13012746	80190889
2	CTNNA2	1496	catenin (cadherin-associated protein), alpha 2	rs2276659	80772972
2	CTNNA2	1496	catenin (cadherin-associated protein), alpha 2	rs4284854	80025940
2	CTNNA2	1496	catenin (cadherin-associated protein), alpha 2	rs4852578	80773726
2	CTNNA2	1496	catenin (cadherin-associated protein), alpha 2	rs4852581	80774809
2	CTNNA2	1496	catenin (cadherin-associated protein), alpha 2	rs6739985	80575448
2	CTNNA2	1496	catenin (cadherin-associated protein), alpha 2	rs12474890	80508905
2	CTNNA2	1496	catenin (cadherin-associated protein), alpha 2	rs149248	80580875
2	CTNNA2	1496	catenin (cadherin-associated protein), alpha 2	rs17261510	80496089
2	CTNNA2	1496	catenin (cadherin-associated protein), alpha 2	rs13035866	79970319
2	CTNNA2	1496	catenin (cadherin-associated protein), alpha 2	rs216629	80815027
2	CTNNA2	1496	catenin (cadherin-associated protein), alpha 2	rs2861960	80185514
2	CTNNA2	1496	catenin (cadherin-associated protein), alpha 2	rs385436	80503058
2	CTNNA2	1496	catenin (cadherin-associated protein), alpha 2	rs10865449	80272596
2	CTNNA2	1496	catenin (cadherin-associated protein), alpha 2	rs9973600	80283255
2	CTNNA2	1496	catenin (cadherin-associated protein), alpha 2	rs7576475	80728120
2	CTNNA2	1496	catenin (cadherin-associated protein), alpha 2	rs3770313	80790287
2	CTNNA2	1496	catenin (cadherin-associated protein), alpha 2	rs7569796	79985419
2	CTNNA2	1496	catenin (cadherin-associated protein), alpha 2	rs1838254	80488280
2	CTNNA2	1496	catenin (cadherin-associated protein), alpha 2	rs2566541	79793629
2	CTNNA2	1496	catenin (cadherin-associated protein), alpha 2	rs4852585	80797113
2	CTNNA2	1496	catenin (cadherin-associated protein), alpha 2	rs6742713	80741406
2	CTNNA2	1496	catenin (cadherin-associated protein), alpha 2	rs182571	80578023
2	CTNNA2	1496	catenin (cadherin-associated protein), alpha 2	rs6547309	80613607
2	CTNNA2	1496	catenin (cadherin-associated protein), alpha 2	rs1900259	80395545
2	CTNNA2	1496	catenin (cadherin-associated protein), alpha 2	rs767587	80545923
2	CTNNA2	1496	catenin (cadherin-associated protein), alpha 2	rs2121306	80394680
2	CTNNA2	1496	catenin (cadherin-associated protein), alpha 2	rs1434071	80754136
2	CTNNA2	1496	catenin (cadherin-associated protein), alpha 2	rs216616	80804156
2	CTNNA2	1496	catenin (cadherin-associated protein), alpha 2	rs1434098	80119938
2	CTNNA2	1496	catenin (cadherin-associated protein), alpha 2	rs11899156	80769443
2	CTNNA2	1496	catenin (cadherin-associated protein), alpha 2	rs8179672	80266700
2	CTNNA2	1496	catenin (cadherin-associated protein), alpha 2	rs10201249	80657752
2	CTNNA2	1496	catenin (cadherin-associated protein), alpha 2	rs6742525	80741385
2	CTNNA2	1496	catenin (cadherin-associated protein), alpha 2	rs10171387	80261406
2	CTNNA2	1496	catenin (cadherin-associated protein), alpha 2	rs6747004	80668722
2	CTNNA2	1496	catenin (cadherin-associated protein), alpha 2	rs7605261	80771190
2	CTNNA2	1496	catenin (cadherin-associated protein), alpha 2	rs10496242	80653299
2	CTNNA2	1496	catenin (cadherin-associated protein), alpha 2	rs11691720	80281317
2	CTNNA2	1496	catenin (cadherin-associated protein), alpha 2	rs6716219	80097465
2	CTNNA2	1496	catenin (cadherin-associated protein), alpha 2	rs1541947	80187452
2	CTNNA2	1496	catenin (cadherin-associated protein), alpha 2	rs1540439	80124392
2	CTNNA2	1496	catenin (cadherin-associated protein), alpha 2	rs6547311	80710960
2	CTNNA2	1496	catenin (cadherin-associated protein), alpha 2	rs13028697	80194625
2	CTNNA2	1496	catenin (cadherin-associated protein), alpha 2	rs2048434	80021826
2	CTNNA2	1496	catenin (cadherin-associated protein), alpha 2	rs9309560	80767037
2	CTNNA2	1496	catenin (cadherin-associated protein), alpha 2	rs3770361	80844911
2	CTNNA2	1496	catenin (cadherin-associated protein), alpha 2	rs10185018	80182980
2	CTNNA2	1496	catenin (cadherin-associated protein), alpha 2	rs1348731	80446685
2	CTNNA2	1496	catenin (cadherin-associated protein), alpha 2	rs3770358	80844322
2	CTNNA2	1496	catenin (cadherin-associated protein), alpha 2	rs3755095	80097279
2	CTNNA2	1496	catenin (cadherin-associated protein), alpha 2	rs13423141	80770808
2	CTNNA2	1496	catenin (cadherin-associated protein), alpha 2	rs1022152	79987825
2	CTNNA2	1496	catenin (cadherin-associated protein), alpha 2	rs6707690	80102308
2	CTNNA2	1496	catenin (cadherin-associated protein), alpha 2	rs17017735	79963313
2	CTNNA2	1496	catenin (cadherin-associated protein), alpha 2	rs1443895	80450233
2	CTNNA2	1496	catenin (cadherin-associated protein), alpha 2	rs2916516	80143021
2	CTNNA2	1496	catenin (cadherin-associated protein), alpha 2	rs17018127	80131231
2	CTNNA2	1496	catenin (cadherin-associated protein), alpha 2	rs1991913	80770259
2	CTNNA2	1496	catenin (cadherin-associated protein), alpha 2	rs1816909	80447262
2	CTNNA2	1496	catenin (cadherin-associated protein), alpha 2	rs11892524	80812540
2	CTNNA2	1496	catenin (cadherin-associated protein), alpha 2	rs2196152	80728404
2	CTNNA2	1496	catenin (cadherin-associated protein), alpha 2	rs3770357	80843168
2	CTNNA2	1496	catenin (cadherin-associated protein), alpha 2	rs735906	80103042
2	CTNNA2	1496	catenin (cadherin-associated protein), alpha 2	rs17017471	79895901
2	CTNNA2	1496	catenin (cadherin-associated protein), alpha 2	rs2862286	80521341
2	CTNNA2	1496	catenin (cadherin-associated protein), alpha 2	rs728336	80576914
2	CTNNA2	1496	catenin (cadherin-associated protein), alpha 2	rs1022151	79982582
2	CTNNA2	1496	catenin (cadherin-associated protein), alpha 2	rs310780	80468532
2	CTNNA2	1496	catenin (cadherin-associated protein), alpha 2	rs11887440	80812279
2	CTNNA2	1496	catenin (cadherin-associated protein), alpha 2	rs925404	79982689
2	CTNNA2	1496	catenin (cadherin-associated protein), alpha 2	rs310783	80466587
2	CTNNA2	1496	catenin (cadherin-associated protein), alpha 2	rs4309597	80521731
2	CTNNA2	1496	catenin (cadherin-associated protein), alpha 2	rs2916489	80183612
2	CTNNA2	1496	catenin (cadherin-associated protein), alpha 2	rs11892338	80812077
2	CTNNA2	1496	catenin (cadherin-associated protein), alpha 2	rs874028	80721360
2	CTNNA2	1496	catenin (cadherin-associated protein), alpha 2	rs2017913	80721538
2	CTNNA2	1496	catenin (cadherin-associated protein), alpha 2	rs2861907	80011752
2	CTNNA2	1496	catenin (cadherin-associated protein), alpha 2	rs11689297	79949059
2	CTNNA2	1496	catenin (cadherin-associated protein), alpha 2	rs11901871	80812057
2	CTNNA2	1496	catenin (cadherin-associated protein), alpha 2	rs3821067	80794514
2	CTNNA2	1496	catenin (cadherin-associated protein), alpha 2	rs11891255	80812000
2	CTNNA2	1496	catenin (cadherin-associated protein), alpha 2	rs17340170	80800584
2	CTNNA2	1496	catenin (cadherin-associated protein), alpha 2	rs13027289	79921711
2	CTNNA2	1496	catenin (cadherin-associated protein), alpha 2	rs11689331	79948921
2	CTNNA2	1496	catenin (cadherin-associated protein), alpha 2	rs925405	79983031
2	CTNNA2	1496	catenin (cadherin-associated protein), alpha 2	rs2974134	80180246
2	CTNNA2	1496	catenin (cadherin-associated protein), alpha 2	rs10169767	80776396
[truncated: 22,729 more rows]
